# Supplementary material for: Natural product P57 induces hypothermia through targeting pyridoxal kinase
Source: Nat Commun. 2023 Sep 26;14:5984. doi: 10.1038/s41467-023-41435-y (PMC10522591; doi:10.1038/s41467-023-41435-y)
Supplement: Supplementary file 4 — Source data [file 41467_2023_41435_MOESM4_ESM.zip]

Archive with 12 entries (11 files):
- Source Data/
- Source Data/Sorce Data_Figure 1.xlsx
- Source Data/Sorce Data_Figure 2.xlsx
- Source Data/Sorce Data_Figure 3.xlsx
- Source Data/Sorce Data_Supplementary Figure 1.xlsx
- Source Data/Sorce Data_Supplementary Figure 10.xlsx
- Source Data/Sorce Data_Supplementary Figure 2.xlsx
- Source Data/Sorce Data_Supplementary Figure 3.xlsx
- Source Data/Sorce Data_Supplementary Figure 4.xlsx
- Source Data/Sorce Data_Supplementary Figure 5.xlsx
- Source Data/Sorce Data_Supplementary Figure 6.xlsx
- Source Data/Sorce Data_Supplementary Figure 9.xlsx
