# Supplementary material for: Natural product P57 induces hypothermia through targeting pyridoxal kinase
Source: Nat Commun. 2023 Sep 26;14:5984. doi: 10.1038/s41467-023-41435-y (PMC10522591; doi:10.1038/s41467-023-41435-y)
Supplement: Supplementary file 4 — Source data [file 41467_2023_41435_MOESM4_ESM.zip › Source Data/Sorce Data_Figure 1.xlsx]

## Sheet: Sheet1
Source data for Fig.1b-i
Fig.1b
Time (min)	Vehicle					12.5 mg/kg					25.0 mg/kg
-300	35.4	35.75	35.9	36	35.66	36.69	37.7	37.06	35.79	37.52	36.02	36.38	36.16	35.67	37.22
-285	35.95	35.7	35.78	36.31	35.45	36.66	37.01	36.78	35.52	37.25	36.28	36.76	35.89	35.81	37.62
-270	35.62	35.3	35.65	36.48	35.39	37.04	36.44	36.06	35.55	36.27	36.6	36.67	35.41	35.41	37.74
-255	36.01	35.4	35.27	36.3	35.87	36.32	36.14	35.93	35.29	35.85	36.62	36.46	36.6	35.16	37.13
-240	37.12	35.86	36.08	36.48	35.68	35.78	37.17	35.87	35.56	35.86	36.73	36.37	36.83	36.14	37.37
-225	37.23	35.85	35.8	36.34	35.41	35.44	36.71	35.31	35.52	35.43	36.22	36.59	36.91	36.12	36.91
-210	36.61	36.1	35.43	35.98	35.71	35.3	35.97	35.44	35.3	35.66	36.09	36.12	36.39	35.93	36.9
-195	36.24	35.67	35.59	36.06	35.71	35.42	36.24	35.71	35.8	35.72	36.08	36.21	36.47	35.86	36.44
-180	36.23	35.58	35.85	36	35.56	35.27	36	35.53	35.79	35.95	36.36	36.21	36.24	35.66	35.99
-165	35.81	35.11	35.36	35.48	35.29	35.06	35.42	35.54	36.15	36.11	36.23	36.37	35.95	35.6	36.12
-150	35.67	35.33	35.15	35.94	35.04	34.78	35.19	35.84	36.1	35.68	36.25	36.46	35.74	36.19	36.68
-135	35.87	35.11	34.96	35.77	35	34.8	35.25	36.14	36.64	35.59	36.64	36.66	36.42	36.95	37.15
-120	35.57	35.44	35.11	36.03	36.18	34.71	35.47	35.33	36.63	35.63	36.62	36.67	36.7	36.68	36.92
-105	35.31	35.35	35.19	36.01	35.37	34.84	35.7	35.42	36.84	35.72	36.46	36.87	37.12	36.42	37.03
-90	35.33	35.21	35.35	36.41	35.41	35.25	35.5	35.28	36.29	35.45	36.62	36.52	37.44	36.17	36.99
-75	35.71	35.15	35.3	36.87	35.45	35.52	35.14	35.39	36	35.72	36.55	36.28	36.81	35.62	36.04
-60	36	34.95	35.27	36.71	35.3	35.31	35.24	35.26	35.89	35.85	36.08	36.25	36.61	35.86	35.85
-45	36.57	36.47	35.89	37.05	36.41	35.47	35.22	35.68	35.45	36.26	35.8	36	36.55	36.23	35.82
-30	37.03	36.64	36.71	36.75	36.6	35.57	35.67	35.35	36.03	35.79	36.14	35.6	36.03	35.72	35.96
-15	36.54	35.86	36.51	36.92	36.24	35.57	35.83	35.23	35.85	35.58	36.28	35.39	35.43	35.78	35.86
0	36.34	35.74	36.09	36.41	35.81	36.18	37.61	35.26	37.01	36.75	37.03	37.17	35.3	36.58	37.97
15	36.57	37.1	37.05	37.84	37.94	37.51	37.58	37.85	36.96	37.92	35.98	35.75	36.73	36.87	35.52
30	37.1	36.87	37.03	37.63	37.48	35.25	36.01	37.22	37.56	35.86	34.21	34	36.37	35.35	33.82
45	37.03	36.13	36.8	36.02	37.01	33.74	34.44	36.22	36.92	34.96	32.75	32.74	34.74	34.18	32.53
60	36.88	36.32	36.21	36.42	36.99	32.97	33.81	35.04	35.94	33.67	31.7	32.02	33.32	33.51	31.58
75	36.51	36.19	36.17	36.58	36.27	33.3	32.7	34.27	35.15	33.16	31.26	31.09	32.37	32.53	31.59
90	36.09	35.38	35.9	36.42	36.1	33.05	31.88	33.99	34.48	33.17	30.79	31.06	31.93	31.98	30.99
105	36.18	35.36	36.29	36.26	35.49	32.62	31.9	33.93	34.05	33.33	30.35	31.19	31.56	31.57	30.87
120	36.14	35.28	36.37	36.33	35.83	32.58	32.01	33.81	34.05	33.33	30.04	30.69	31	31.71	31.18
135	36	35	35.73	36.04	35.69	32.86	32.25	33.82	33.88	33.26	29.74	30.66	30.65	31.75	31.06
150	36.57	36.18	36.77	36.27	36.61	33.23	32.46	33.67	33.74	33.59	29.63	30.72	30.48	31.99	31.12
165	36.33	36.49	36.67	35.44	35.98	33.61	32.66	33.67	34.03	33.95	29.74	30.77	30.48	31.96	30.98
180	36.31	36.41	36.18	36.85	35.88	33.74	33.02	33.95	34.05	34.12	29.89	30.71	30.68	32.01	31.07
195	36.02	36.13	36.51	37.35	35.74	33.56	33.51	34.17	34.4	34.44	30.04	30.64	30.92	32.07	31.22
210	36	35.89	36.69	37.28	35.83	34.16	34.25	34.88	34.73	35.07	30.2	30.68	31.11	32.11	31.28
225	36.08	35.95	36.63	37.25	36.38	34.44	34.94	35.48	35.49	35.13	30.28	30.69	30.98	32.25	31.4
240	36.16	36	36.36	36.75	36.3	34.92	34.84	35.93	35.65	36.38	30.24	30.59	31	32.39	31.61
255	36.83	35.81	36.51	37.37	36.69	35.2	35.06	35.72	35.33	36.37	30.96	30.96	31.15	33	31.7
270	36.55	36.52	36.64	37.21	36.56	35.22	35.36	35.86	35.26	36.29	31.61	31.8	31.78	33.36	32.09
285	37.04	36.06	36.45	36.93	36.34	35.68	35.63	35.9	35.94	35.7	31.6	32.14	32.34	33.51	32.61
300	37.26	36.21	37.19	36.69	36.58	36.04	35.48	35.63	36.29	35.88	32.24	32.35	32.98	33.43	33.07
315	37.73	36.98	37.58	37.35	36.41	36.03	35.64	35.88	36.68	36	32.3	32.99	33.04	33.59	33.02
330	37.69	36.98	37.59	37.67	37.15	36.03	35.7	35.8	36.45	36.16	32.52	33.17	33.53	33.89	33.36
345	37.15	36.87	37.77	37.65	37.15	35.59	35.69	36.25	36.02	36.25	33.11	33.64	34.03	34.26	34.15
360	37.02	36.89	37.65	37.11	36.6	35.56	35.66	36.32	35.79	36.48	33.96	33.8	34.3	34.82	34.78
375	36.37	37.14	37.15	37.29	37.1	35.63	36.13	36.77	36.62	36.28	34.53	34.62	34.31	35.68	35.11
390	37.11	36.46	36.97	37.22	37.1	36.42	36.26	36.41	36.87	36.42	34.71	34.78	34.24	35.64	35.2
405	36.83	36.55	36.7	36.97	36.62	36.59	35.68	36.8	36.84	36	34.78	35.29	34.49	35.69	35.28
420	37.04	36.98	37.34	37.31	36.49	36.41	36.19	36.39	36.6	36.11	34.81	35.4	34.35	36.03	35.29
435	37.45	37.22	37.6	37.21	36.34	36.29	36.41	36.14	36.23	36.55	34.73	35.43	34.73	35.82	35.5
450	37.28	37.15	37.5	37.36	37.03	35.89	36.4	36.57	36.59	36.09	34.92	35.69	34.54	35.77	35.83
465	37.57	37.61	37.67	37.87	36.69	35.45	36.28	35.92	36.14	36.04	35.27	35.51	34.98	36.01	35.7
480	37.59	36.87	37.74	37.89	36.98	35.37	36.12	35.56	35.92	35.92	35.58	36.27	35.13	35.9	35.48
Fig.1c
Time (min)	Vehicle				12.5 mg/kg				25 mg/kg
-168	4396.5	3440.1	2421.45		2845.45	3960.12	4052.13		2979.41	2648.75	4219.77
-144	3787.86	4279.35	2957.08		2659.37	2828.58	3449.35		3986.94	3986.75	4128.69
-120	2928.38	3530.4	3053.55		3508.91	2966.79	3317.51		3173.78	3858.12	2972.33
-96	2869.81	2679.47	4267.97		3939.49	2829.64	4698.05		3163.87	3361.59	2900.02
-72	4224.14	2818.12	3880.03		2461.42	2699.63	4505.78		3031.73	2513.95	4014.13
-48	3114.84	2611.55	3117.39		2862.5	2785.64	3809.42		2812.65	2635.1	2713.18
-24	2754.48	3742.93	2904.57		2953.31	3011	3315.27		2839.54	2762.47	3001.67
0	4406.08	2629.99	3689.86		3887.69	2464.75	3550.43		4184.08	3463.38	2802.82
24	3829.02	4544	4020.24		3424.59	3868.83	4625.41		2383.16	2514.55	3548.45
48	3097.59	4204.92	3146.63		2711.64	3262.2	3305.05		1510.28	2702.93	2783.93
72	3200.68	3227.06	3059.42		2498.53	2609.89	2419.02		1278.27	1489.94	1758.36
96	4683.72	3990.71	3315.31		2135.45	2621.33	2678.47		1787.03	1938.34	2137.46
120	2987.15	3278.14	3307.5		2529.23	2732.82	2868.91		1543.97	1905.48	2000.54
144	3084.79	4153.42	4102.59		2701.69	2801.99	2612.22		1834.18	1757.29	2001.04
168	3003.19	4274.86	3383.72		3160.23	2920.62	2908.15		1951.97	2040.3	2301.72
192	3708.35	3513.86	3032.1		3083.47	2962.16	3320.02		1750.03	2094.82	2157.25
216	3218.65	3258.23	4717.95		3045.74	3231.72	3501.47		2416.48	2169.75	2373.27
240	3165.95	2934.39	4133.55		3466.65	4170.28	3247.67		2304.56	2326.78	2598.68
264	2990.11	4106.61	3607.34		3731.57	4237.41	4077.39		2428.3	2662.44	2763.07
288	4716.59	3592.66	3134.72		3155.95	3291.33	3605.76		3154.14	2726.87	2982.51
312	3980.39	3521.67	3283.78		3438.71	4046.35	3500.44		2933.74	3088.91	3057.37
336	3187.18	3467.9	3922.63		3590.43	3450.07	3784.08		2580.26	3533.89	3526.53
360	3192.27	4690	4197.67		3733.97	4705.32	4819.15		3894.79	3327.71	3865.75
384	4335.38	4473.05	4294.64		3229.7	3672.59	3745.93		3223.44	3865.82	3359.33
408	3181.77	3442.64	3243.69		3445.31	3972.21	3812.79		3502.09	4142.26	3683.3
432	3326.08	3193.53	3984.11		3888.34	4450.99	4093.83		3410.09	3589.03	3525.49
456	4423.7	4430.74	3252.91		3477.92	4002.03	3687.68		3102.76	3375.5	3174.82
480	4458.85	3576.25	2989.9		3248	3848.65	3593.64		3628.58	3428.35	2855.38
504	3467.54	4533.14	4074.52		3201.56	3219.16	4528.91		2895.93	3302.22	2865.93
528	4415.51	3726.53	3458.93		3226.8	4080.2	3390.35		2771.43	3221.42	3274.99
Fig.1d
Time (min)	Vehicle				12.5 mg/kg				25 mg/kg
-168	4297.39	2933.58	2144.2		2663.86	3478.56	3447.38		2466.15	2178.76	3635.89
-144	3690.85	3717.41	2522.04		2466.08	2427.35	2977.74		3476.38	3482.3	3927.99
-120	2692.71	3079.11	2444.5		3321.79	2336.72	2790.22		2701	3638.14	2701.62
-96	2474.62	2221.56	3671.87		3789.9	2357.26	3959.19		2709.09	3110.39	2558.74
-72	3795.57	2186.35	3508.9		2316.87	2177.45	4068.25		2519.44	2273.94	3666.76
-48	2919.22	2055.78	2537.28		2516.51	2325.42	3242.41		2357.68	2190.72	2319.36
-24	2516.69	3224.58	2395.57		2541.18	2422.68	2698.37		2447.77	2312.96	2549.49
0	4188.32	2324.92	3151.37		3550.85	2090.98	2902.97		3599.61	3192.26	2415.57
24	3370.68	3736.88	3499.72		3181.92	3477.62	4062.61		2053.49	2239.66	3088.96
48	2517.18	3991.6	2501.42		2471.32	2855.37	2877.57		1282.75	2314.26	2296.56
72	2608.87	2944.87	2403.02		2162.59	2221.22	2005.82		1006.59	1215.14	1372.64
96	3855.78	3783.24	2669.69		1707.86	2079.09	2085.16		1425.11	1505.33	1645.62
120	2682.62	2973.71	2622.78		2004.67	2113.47	2244.93		1182.15	1537.47	1578.36
144	2719.25	3843.89	3415.35		2052.77	2138.43	1963.74		1457.06	1308.32	1500.04
168	2484.36	4170.46	2695.63		2422.75	2247.04	2196.86		1506.37	1581.69	1766.9
192	3544.27	3249.05	2354.98		2365.61	2240.96	2525.25		1337.43	1588.47	1597.2
216	2834.54	2942.28	4052.91		2397.12	2553.31	2744.31		1836.82	1663.34	1835.58
240	2671.14	2525.54	3712.18		2668.14	3306.22	2410.73		1748.03	1693.57	1928.07
264	2748.66	4094.63	3019.59		2996.2	3640.67	3245.33		1950.21	2033.41	2078.21
288	4553.31	3401.56	2539.27		2605.84	2745.74	2828.8		2549.11	2124.58	2293.62
312	3895.22	3270.95	2649.24		2813.68	3456.88	2708.16		2304.91	2320.3	2330.72
336	3125.63	3049.66	3238.21		2894.46	3185.43	2956.32		2069.48	2696.76	2626.55
360	2986.76	4577.24	3585.08		3382.93	4161.52	4171.23		3180.97	2585.97	3024.66
384	4161.28	4455.42	4119.9		2919.37	3292.22	3275.86		2599.72	3028.01	2671.81
408	3097.38	3285.78	2813.25		2886.77	3616.65	3158.34		2848.44	3400.56	2926.09
432	3123.23	3027.96	3544.82		3313.17	4077.74	3467.07		2719.41	3017.82	2931.95
456	4343.57	4334.88	3072.39		3136.78	3782.17	3314.74		2576.16	2762.02	2563.45
480	4504.13	3498.6	2716.9		2714.7	3600.77	3107.26		3099.32	2993.27	2360.62
504	3383.88	4550.35	3796.43		2667.05	3103.16	3980.09		2655.78	2870.89	2590.51
528	4475.46	3644.21	3239.89		2684.41	3805.41	3161.31		2551.2	2880.06	2858.99
Fig.1e
Time (min)	Vehicle				12.5 mg/kg				25 mg/kg
-168	0.977456	0.852759	0.8855		0.936182	0.878398	0.850759		0.82773	0.822562	0.861634
-144	0.974389	0.868685	0.85288		0.927318	0.858152	0.863274		0.871941	0.873469	0.951388
-120	0.919521	0.87217	0.800544		0.946671	0.787628	0.841057		0.851036	0.942985	0.908926
-96	0.862293	0.829102	0.860332		0.962029	0.833062	0.84273		0.856257	0.925275	0.882317
-72	0.898541	0.775819	0.904349		0.941275	0.806573	0.902896		0.831023	0.904528	0.913462
-48	0.937199	0.787189	0.813914		0.879131	0.83479	0.851157		0.83824	0.831363	0.854851
-24	0.913669	0.861514	0.82476		0.860449	0.804612	0.813923		0.862032	0.837282	0.849357
0	0.950578	0.884005	0.854061		0.913359	0.848353	0.817639		0.860312	0.921719	0.861834
24	0.880296	0.822377	0.870525		0.929141	0.898881	0.878324		0.861665	0.890679	0.870509
48	0.812625	0.949268	0.794951		0.911378	0.875289	0.87066		0.849347	0.856202	0.824934
72	0.8151	0.912557	0.78545		0.865547	0.851076	0.829187		0.787462	0.815562	0.780633
96	0.823231	0.948011	0.805261		0.799764	0.793142	0.77849		0.797469	0.776606	0.769896
120	0.898054	0.907132	0.792979		0.792599	0.773367	0.782501		0.765656	0.80687	0.788971
144	0.881504	0.925475	0.832488		0.75981	0.763183	0.751751		0.794397	0.744511	0.74963
168	0.82724	0.975576	0.796645		0.766638	0.769371	0.755414		0.771717	0.775226	0.767641
192	0.955755	0.924639	0.776681		0.767191	0.756529	0.760614		0.764233	0.758284	0.740391
216	0.880661	0.903031	0.859041		0.787039	0.790079	0.78376		0.760122	0.766603	0.773438
240	0.843711	0.860668	0.898061		0.769658	0.792806	0.742295		0.758509	0.72786	0.741941
264	0.919251	0.997082	0.837069		0.802934	0.859172	0.795933		0.803117	0.763738	0.752139
288	0.96538	0.946807	0.810045		0.82569	0.834234	0.784522		0.80818	0.779129	0.769023
312	0.978603	0.928806	0.806765		0.818238	0.854321	0.773664		0.785656	0.75117	0.762329
336	0.980687	0.879398	0.825522		0.80616	0.923294	0.781251		0.802044	0.763112	0.744797
360	0.935623	0.975958	0.854065		0.905985	0.884429	0.865553		0.816725	0.777102	0.782424
384	0.959841	0.996057	0.959312		0.903916	0.896432	0.874514		0.806506	0.78328	0.795339
408	0.973475	0.954435	0.867302		0.837883	0.910489	0.828354		0.813353	0.820943	0.794421
432	0.939013	0.948157	0.889739		0.85208	0.916142	0.846903		0.797459	0.840846	0.831642
456	0.981886	0.978366	0.944505		0.901913	0.945063	0.898868		0.830282	0.818256	0.807432
480	1.01015	0.978288	0.908691		0.835806	0.935592	0.864655		0.854141	0.873094	0.82673
504	0.975873	1.00379	0.931749		0.833048	0.963964	0.878819		0.917073	0.869385	0.9039
528	1.01358	0.97791	0.936675		0.83191	0.932653	0.932443		0.920538	0.894036	0.872978
Fig.1f
Vehicle	12.5 mg/kg	25.0 mg/kg
11.93	9.77	7.48
10.86	10.3	7.43
10.72	9.36	8.84
Fig.1g
Time (h)	Vehicle			P57 25 mg/kg
-10	36.09	36.37	36.01	35.92	36.56	36.23
-9.75	35.8	36.09	35.9	35.98	36.14	36.06
-9.5	35.78	35.78	36.12	37.06	36.27	35.95
-9.25	35.8	35.96	36.09	36.84	36.13	35.9
-9	36.16	36.64	36.89	36.08	35.89	35.66
-8.75	36.49	36.96	36.26	35.7	36.06	35.96
-8.5	36.13	36.9	35.84	35.66	36.01	35.95
-8.25	35.92	36.23	36.1	36.3	37.02	37.11
-8	36.14	36.06	35.83	36.47	37.04	36.47
-7.75	35.33	36.23	35.75	35.94	35.97	35.96
-7.5	35.9	36.26	35.83	35.95	35.94	36.25
-7.25	36	36.04	36.11	35.83	35.9	36.34
-7	36.14	36.32	36.07	35.71	36.41	36.26
-6.75	36.41	36.52	36.41	36.85	36.48	36.77
-6.5	36.03	36.21	36.02	36.69	36.34	36.7
-6.25	36.56	36.36	37	36.19	36.38	36.17
-6	37.21	37.67	38.06	35.93	36.08	36.16
-5.75	37.5	37.67	37.84	36.47	37.06	36.16
-5.5	37.58	36.52	37.55	37.51	37.15	35.81
-5.25	36.84	36.96	37.65	37.74	37.21	35.99
-5	36.59	36.24	37.19	37.4	36.72	36.66
-4.75	36.81	36.14	36.99	36.8	36.55	36.03
-4.5	36.34	37.37	36.89	36.3	36.15	36.24
-4.25	36.51	36.87	36.64	36.08	36.24	36.27
-4	36.49	36.81	36.51	36	36.34	36.91
-3.75	36.91	37.1	36.77	36.16	36.69	37.22
-3.5	36.91	38.02	37.79	35.34	37.15	36.62
-3.25	37.22	38.29	37.8	35.74	37.12	36.42
-3	37.72	38.17	37.71	35.87	36.43	36.64
-2.75	37.43	37.94	38.17	36.28	36.44	36.69
-2.5	37.57	37.71	37.79	36.28	36.31	36.6
-2.25	36.89	37.31	37.62	36.71	36.66	36.89
-2	37.43	37.4	37.73	36.62	37.45	37.26
-1.75	37.11	36.48	37.03	36.41	37.2	38
-1.5	37.61	36.32	37.35	36.53	36.63	37.94
-1.25	36.78	36.59	37.26	36.43	37.13	37.93
-1	37.43	37.48	36.31	36.75	37.1	38.21
-0.75	37.14	38.02	36.73	36.55	36.88	37.3
-0.5	37.31	38.16	37.1	37.2	37.85	37.82
-0.25	37.41	38.11	38.18	37.42	37.6	37.57
0	37.41	38.43	38.23	36.74	38.17	37.43
0.25	37.4	38.24	37.99	37.02	36.41	36.68
0.5	37.62	38.53	38.17	35.03	33.71	34.45
0.75	37.47	38.29	37.96	33.97	32.12	33.55
1	37.55	38.36	37.94	32.88	31.82	32.83
1.25	37.66	37.92	38	31.85	31.85	32.35
1.5	36.62	37.31	37.87	31.31	31.2	32.24
1.75	36.51	36.62	37.66	31.04	30.76	31.75
2	36.42	35.9	37.06	31.08	30.71	31.42
2.25	36.24	35.9	35.9	30.77	30.67	31.04
2.5	36.23	36.07	36	30.63	30.5	31.33
2.75	35.99	36.28	36	30.98	30.13	31.15
3	36.23	36.81	36.43	30.62	29.89	31.67
3.25	36.23	37.54	36.34	31.27	30.1	32.14
3.5	36.9	37.84	36.67	31.2	30.07	32.03
3.75	37.49	37.74	38.1	30.99	29.95	32.02
4	37.75	38	37.82	30.89	29.77	31.94
4.25	37.71	38.1	37.79	30.52	29.77	31.52
4.5	37.59	37.84	37.6	30.4	29.97	31.39
4.75	37.31	37.44	37.21	30.1	29.91	31.43
5	36.74	36.76	36.89	29.89	29.72	31.23
5.25	36.41	36.28	36.26	29.92	29.33	31.37
5.5	36.37	35.64	35.97	29.24	28.79	30.94
5.75	36.18	35.42	36.18	28.68	29.08	30.78
6	35.99	35.6	36.12	28.18	28.93	30.96
6.25	35.87	35.63	36.3	27.78	29.11	30.37
6.5	35.86	35.8	36.27	27.45	29.05	30.12
6.75	35.43	35.59	36.19	27.16	28.97	29.92
7	35.59	35.9	36.53	27.23	28.74	29.91
7.25	35.75	35.69	36.33	27.45	28.56	29.91
7.5	36.82	35.89	36.02	27.76	28.49	29.74
7.75	37.08	36.67	37.5	27.69	27.81	29.32
8	37.33	37.06	37.79	27.83	27.78	29.13
8.25	36.91	36.43	37.87	27.91	27.74	28.87
8.5	36.1	35.9	37.3	27.9	27.94	28.68
8.75	36.23	36.09	36.57	27.96	27.9	28.5
9	36.17	35.89	36.07	27.64	27.54	28.35
9.25	36.31	35.73	36.24	27.59	27.2	28.32
9.5	36.21	35.96	36.01	27.54	26.81	28.26
9.75	35.86	35.99	36.03	27.46	26.67	28.37
10	36.11	36.22	35.96	27.45	26.5	28.26
10.25	36.18	35.97	35.82	27.67	26.36	28.04
10.5	35.72	35.79	36.06	27.66	26.33	27.91
10.75	35.9	35.82	36.06	27.54	26.13	27.78
11	36.31	35.68	36.01	27.54	26.01	27.72
11.25	36.27	36.13	36.08	27.47	26.01	27.64
11.5	36.12	37.36	35.88	27.27	25.89	27.63
11.75	36.09	37.17	35.88	27.16	25.86	27.54
12	36.83	37.32	36.49	27.1	25.8	27.32
12.25	36.64	36.99	37.38	27.09	25.81	27.35
12.5	36.8	36.39	37.11	27.07	25.74	27.2
12.75	36.22	35.98	35.89	26.92	25.74	27.25
13	36.23	35.64	35.58	26.85	25.77	27.23
13.25	36.12	35.82	35.64	26.78	25.63	27.15
13.5	36.31	35.85	36	26.83	25.66	27.04
13.75	36.06	35.79	35.78	26.9	25.69	27.08
14	35.95	35.8	35.82	26.87	25.64	27.11
14.25	36.42	35.72	35.95	26.8	25.56	27.11
14.5	36.28	35.4	35.79	26.85	25.67	26.96
14.75	35.99	35.57	35.75	26.92	25.59	27.14
15	35.92	35.67	36.04	26.86	25.57	27.16
15.25	36.63	36.39	36.12	27.01	25.63	27.25
15.5	37.33	37.58	37.32	27.16	25.65	27.3
15.75	37.15	37.42	37.49	27.25	25.67	27.43
16	37.14	37.37	37.06	27.28	25.64	27.63
16.25	36.96	37.32	36.78	27.42	25.73	27.94
16.5	36.37	36.25	35.97	27.4	25.78	28.05
16.75	36.59	35.83	35.95	27.49	25.87	28.27
17	36.18	36.01	35.99	27.6	25.88	28.68
17.25	35.83	35.92	35.81	27.99	26.26	28.97
17.5	35.8	35.68	36.34	28.44	26.8	28.85
17.75	35.87	35.37	35.88	28.34	27.5	28.93
18	35.97	35.57	35.83	28.38	27.64	29.06
18.25	36.34	35.7	35.7	28.52	27.83	29.36
18.5	37.32	37.14	36.3	28.42	28.08	29.89
18.75	37.51	37.73	37.25	28.42	28.05	30.3
19	37.33	37.84	36.97	28.62	28.02	30.3
19.25	37.48	37.12	36.03	28.85	28.28	29.92
19.5	37.47	36.48	36.56	29	28.52	30.11
19.75	36.92	35.81	37.37	28.91	28.71	30.45
20	35.82	35.9	36.91	28.8	28.76	30.65
20.25	36.14	36.03	36.42	29.02	29.07	30.75
20.5	36.04	36.14	35.78	29.66	29.31	30.87
20.75	36.24	35.87	36.11	29.93	29.32	30.94
21	36.84	37.03	36.71	29.74	29.22	31.08
21.25	37.07	37.1	36.64	30.06	29.44	30.94
21.5	36.6	37.59	37.36	30.1	29.59	31.22
21.75	36.53	37.25	37.42	29.87	29.86	31.36
22	37.04	36.44	37.35	29.95	30	31.53
22.25	37.19	35.98	37.21	30.01	30.35	31.93
22.5	37.72	36.85	36.75	30.64	30.21	32.35
22.75	37.49	37.87	36.91	31.35	30.15	32.03
23	37.88	38.17	37.54	31.54	30.89	32.13
23.25	38.12	38.48	38.41	31.25	31.09	32.17
23.5	37.9	38.1	38.38	31	31.09	31.94
23.75	37.92	37.9	38.29	30.74	31.26	31.8
24	37.42	37.74	38.05	31.1	31.46	32.31
24.25	37.69	38.14	38.21	31.25	31.12	32.6
24.5	37.82	38.05	37.38	31.07	31.2	32.6
24.75	37.6	38.06	37.9	30.91	31.66	32.49
25	37.87	37.9	37.94	30.75	32	32.13
25.25	37.85	38.01	38.01	31.14	31.86	32.19
25.5	37.96	38.24	37.9	31.26	32.09	32.15
25.75	37.85	38.08	37.69	31.8	32.05	31.79
26	38.01	37.91	37.84	31.98	32.23	32.1
26.25	37.95	37.71	37.41	31.94	32.25	32.24
26.5	37.71	37.34	37.9	31.66	31.99	32.38
26.75	37.06	37	37.36	31.78	31.94	32.64
27	36.82	35.88	36.96	31.85	31.73	32.64
27.25	36.36	36.37	36.62	31.63	31.87	32.38
27.5	36.88	38.51	37.69	31.43	31.87	32.2
27.75	35.94	38.12	37.51	31.65	32.08	32.15
28	34.45	37.45	36.81	31.61	32.13	32.22
28.25	34.6	36.86	36.9	31.96	31.75	32.25
28.5	35.08	36.53	36.73	32.57	31.54	32.46
28.75	35.63	36.55	36.7	32.61	31.21	32.69
29	36.08	36.1	36.86	32.57	31.31	32.89
29.25	36.69	37.16	37.22	32.47	31.42	32.91
29.5	36.98	37.67	37.9	32.01	31.63	32.7
29.75	37.32	37.33	38.08	31.69	32.03	32.52
30	37.32	36.83	37.96	31.81	32.03	32.09
30.25	37.31	36.51	37.36	31.52	31.55	32.28
30.5	37.28	36.67	36.97	31.69	31.44	32.56
30.75	36.8	37.1	36.82	31.59	31.39	33
31	36.83	36.6	36.78	31.73	31.6	32.86
31.25	36.41	36.02	36.85	31.56	31.63	32.4
31.5	37.35	36.77	36.31	31.41	31.41	32.45
31.75	36.71	37.23	36.22	31.64	31.16	32.93
32	36.88	36.96	36.39	32.16	31.36	33.17
32.25	37.62	37.46	36.75	31.94	31.4	32.83
32.5	38.03	36.91	37.54	32.39	31.75	32.71
32.75	37.28	36.59	38.33	32.31	32.28	32.71
33	36.89	36.71	37.71	32.55	32.82	32.67
33.25	36.75	37.02	37.79	32.62	32.26	32.94
33.5	36.73	36.62	37.33	32.66	31.86	32.94
33.75	36.73	36.48	36.56	32.71	32.07	33.55
34	37.05	36.85	36.37	33.17	32.38	33.61
34.25	36.87	36.82	36.75	32.84	32.61	33.74
34.5	36.51	36.84	36.59	32.82	32.85	33.2
34.75	36.39	36.45	36.23	32.77	32.27	33.63
35	36.15	36.53	36.14	32.68	31.94	33.78
35.25	37.21	37.17	36.53	32.47	32.05	33.75
35.5	37.1	37.48	37.64	32.93	32.05	33.91
35.75	36.3	37.31	37.46	32.88	32.56	33.91
36	36.28	37.05	37.73	33.14	32.78	34.14
36.25	36.55	36.31	36.39	32.93	32.15	33.93
36.5	36.6	35.71	36.12	32.89	32.09	34.42
36.75	35.79	35.81	35.85	32.64	32.47	34.96
37	36.78	35.88	35.93	32.48	32.88	34.86
37.25	36.42	35.64	35.83	33.03	32.74	34.97
37.5	36.19	35.54	35.66	33.07	32.87	35.15
37.75	36.28	35.86	36.01	33.04	33.43	34.92
38	35.89	35.83	35.94	33.5	33.05	34.73
38.25	36.25	36.91	36	34.06	33.38	34.84
38.5	36.95	37.42	37.45	33.97	33.31	34.47
38.75	36.88	37.1	37.36	34.08	34.12	34.88
39	37.37	36.31	36.71	33.94	34.16	35.18
39.25	36.73	36.04	36.38	33.89	33.94	35.19
39.5	36.12	36.01	35.75	34.07	33.53	35.06
39.75	36.21	36.4	35.51	33.81	33.46	35.05
40	36.02	35.58	35.64	33.81	33.36	35.04
40.25	35.85	35.89	35.85	34.24	33.73	35.09
40.5	35.81	35.57	35.64	34.77	33.81	35.28
40.75	35.92	35.64	35.62	34.42	34.03	35.49
41	36.23	35.71	35.74	34.02	34.51	35.63
41.25	35.81	35.68	35.72	34.17	34.81	35.79
41.5	35.97	36.43	35.67	34.17	35.24	35.36
41.75	36.09	36.95	35.55	34.09	34.9	35.53
42	37.07	37.57	36.27	34.07	34.81	35.34
42.25	36.82	37.49	37.18	34.18	34.62	35.49
42.5	36.3	37.14	37.43	34.35	34.75	35.4
42.75	35.93	36.19	36.84	34.61	34.46	35.77
43	36.06	36.03	36.78	34.74	34.69	36.03
43.25	35.99	36.04	36.25	34.98	34.9	35.74
43.5	35.93	35.95	36.15	34.95	35.1	35.45
43.75	36.24	37.17	36.59	34.83	34.67	35.62
44	36.83	37.35	36.41	34.63	34.36	35.41
44.25	36.75	36.59	36.27	34.63	34.63	35.73
44.5	36.34	36.25	36.92	34.7	35.01	35.94
44.75	35.88	36.1	36.71	34.88	35.44	35.93
45	36	36.58	37.27	34.98	35.29	35.68
45.25	36.29	37.01	37.78	34.99	35.31	35.65
45.5	36.43	37.82	37.88	34.99	35.03	35.85
45.75	36.93	37.59	37.89	35.29	35	36.14
46	37.41	37.96	37.74	35.63	34.92	36.06
46.25	36.96	37.75	37.4	35.09	35.18	36.13
46.5	37.18	37.69	37.5	35.19	35.12	36.16
46.75	37.43	37.88	37.73	35.2	35.05	36.1
47	37.4	37.85	37.8	35.04	35.57	36.61
47.25	37.91	37.59	37.44	35.52	35.44	36.55
47.5	37.63	37.63	37.18	35.35	35.49	36.45
47.75	36.81	37	36.78	35.55	35.66	36.62
48	36.77	36.29	35.89	35.54	35.79	36.72
48.25	36.33	36.03	36.17	36.18	35.74	36.47
48.5	36.28	36.22	36.41	36.16	36.18	35.93
48.75	37.36	36.92	36.41	35.85	36.01	36.19
49	37.42	37.66	36.54	35.89	36.03	36.34
49.25	37.38	37.15	36.71	35.72	36.3	36.02
49.5	37.16	36.78	37.27	36.1	36.12	36.36
49.75	37.05	36.63	36.29	36.06	35.97	36.51
50	37.01	36.64	36.76	35.74	36.1	36.34
50.25	37.47	36.61	36.31	36.06	35.99	36.36
50.5	37.7	37.03	36.45	36.28	35.94	35.86
50.75	37.77	37.61	37.74	36.11	35.94	37.02
51	37.85	37.9	37.77	35.83	36.06	36.62
51.25	37.51	38.02	37.74	36.42	36.14	37.25
51.5	37.65	37.78	37.57	36.31	36.17	37.01
51.75	37.27	37.71	37.14	36.11	36.36	36.88
52	36.8	37.2	36.47	36.1	36.59	36.6
52.25	36.34	36.67	35.9	36.25	36.4	36.53
52.5	36.15	36.37	36.34	36.26	36.1	36.54
52.75	36.01	36.89	36.08	36.21	36.25	36.21
53	37.52	38.07	37.62	36.24	36.12	36.67
53.25	37.65	38.1	37.59	36.42	36.53	37.2
53.5	37.62	37.66	36.77	36.26	36.63	37.1
53.75	37.34	37.8	37.19	36.9	36.36	37.23
54	36.62	36.72	36.24	37.03	36.49	36.78
54.25	36.61	36.38	36.77	36.77	36.16	36.98
54.5	36.08	36.14	36.76	36.34	35.85	36.68
54.75	36.19	35.9	36.4	36.52	35.88	36.75
55	36.46	36.63	35.83	36.98	36.04	37.05
55.25	36.29	36.92	36.58	37.26	35.79	37.26
55.5	37.31	37.9	36.42	37.43	35.85	37.05
55.75	37.33	37.96	37.04	37.04	35.94	37.03
56	37.64	37.94	37.49	36.99	36.48	36.92
56.25	37.64	38.45	37.88	36.73	36.29	37.03
56.5	36.73	37.5	37.4	36.62	35.96	37.01
56.75	36.7	36.96	36.71	36.57	36.08	37.31
57	36.52	36.44	36.38	37.13	36.37	37.66
57.25	36.67	36.66	36.06	37.46	36.54	37.6
57.5	36.59	36.42	36.09	37.45	36.59	37.94
57.75	37.03	37.17	36.32	37.45	36.43	38
58	37.44	37.82	37.49	37.23	36.24	37.63
58.25	36.59	37.49	37.38	36.64	36.37	37.17
58.5	36.84	36.82	36.47	36.78	36.42	37.55
58.75	36.41	36.27	36.51	37.11	36.3	36.85
59	36.9	35.84	36.52	36.82	36.47	37.16
59.25	36.51	35.88	36.1	36.85	36.46	37.1
59.5	36.53	36.06	36.24	36.96	36.55	37.66
59.75	36.17	36.11	36.31	37.52	36.8	37.78
60	36.57	36.76	36.43	37.69	36.68	38.14
Fig.1h
Sham	MCAO	MCAO+P57	MCAO+P57+Warming
0.001	0.231646	0.027841	0.165003
0.001	0.150227	0.175861	0.120579
	0.21664	0.034939	0.176073
	0.207909	0.046968	0.129665
	0.13671	0.0204187	0.172902
Fig.1i
Time (min)	MCAO						MCAO+P57						MCAO+P57+Warming
-60	37.2	37	36.8	35.5	35.1	37.1	37.2	36.8	37.2	36.5	35.2	36	37.5	37.2	37.2	36.4	36.8
0	35.6	37	36.1	36.2	35.6	36.8	36	36.8	36.3	35.8	35.7	35.6	37	37.1	36.3	36.9	36.6
30	34.9	36.8	36.2	35.8	35.2	35.5	35.8	35.6	34.9	35.6	35	36	36.6	36	36.8	36.4	36.4
60	34.8	36.2	36.1	35.8	35.9	35.9	33.9	33.5	32.4	34.1	33.5	33.7	35.4	35.3	37	35.7	35.4
90	34.4	35.2	35.8	36.2	34.9	36.5	32.7	32	31.2	32.7	32	32.7	36.5	36.7	36	34.7	34.2
120	34.6	35.8	35.9	36.2	36.1	35	31.4	32.6	31	31.9	31.3	32	36.4	36.2	36.1	35	34.8
150	34.8	35.9	36.8	36	36	34.2	32.5	32.3	32.3	31	30.3	31.7	35.8	35.8	35.9	34	34.4
180	35	36.6	36.8	36	36.2	34.5	32.7	33	32.6	30.6	31.1	32.8	36.2	36.9	36	35.1	35.2
210	35	36.8	36.9	36.9	36.8	36.2	33.7	34.2	32.6	31.4	31.5	33.6	36.8	36	35.1	35	35.3
240	35.4	37.3	37	37	36.9	36.4	34.3	34.5	32.6	32.4	31.4	34.6	36.3	35.4	35.5	35.5	35
270	35.9	37	37.3	37	37.8	36.2	36.1	36.3	35.8	32.7	32.4	35.6	36.3	35.2	35.6	35.7	35
300	36	37.1	37.4	36.8	37.8	36	36.8	37.8	36.4	33.4	32.5	35.9	36.6	35.8	35.4	36.2	35.7
