# Supplementary material for: Natural product P57 induces hypothermia through targeting pyridoxal kinase
Source: Nat Commun. 2023 Sep 26;14:5984. doi: 10.1038/s41467-023-41435-y (PMC10522591; doi:10.1038/s41467-023-41435-y)
Supplement: Supplementary file 4 — Source data [file 41467_2023_41435_MOESM4_ESM.zip › Source Data/Sorce Data_Figure 2.xlsx]

## Sheet: Sheet1
Source data for Fig.2d-f
Fig.2d
P57 (M)	Δfnorm（‰）
4.88281e-07	1.25756
9.76563e-07	-2.69717
1.95313e-06	-3.00638
3.90625e-06	-6.90374
7.8125e-06	-10.0265
1.5625e-05	-16.7369
3.125e-05	-20.2749
6.25e-05	-22.4839
0.000125	-24.994
0.00025	-31.2883
0.0005	-33.4561
Fig.2e
	0.625μM	1.25μM	2.5μM	10μM	20μM	30μM	40μM	50μM
-60.08	-0.0297852	-0.105469	-0.0639648	-0.0947266	-0.138672	-0.133301	-0.0708008	0.0170898
-59.98	-0.0219727	-0.105469	-0.0629883	-0.09375	-0.146973	-0.12793	-0.0708007	0.0249023
-59.88	-0.0151372	-0.113282	-0.060059	-0.0869145	-0.154297	-0.129395	-0.0800786	0.0239253
-59.78	-0.0375977	-0.118652	-0.0625	-0.101074	-0.163574	-0.147461	-0.0888671	0.0107422
-59.68	-0.0415039	-0.125	-0.0708008	-0.109375	-0.154785	-0.147461	-0.0878907	0.0131836
-59.58	-0.0307617	-0.123535	-0.078125	-0.108887	-0.162109	-0.145996	-0.0786133	0.0224609
-59.48	-0.0268555	-0.118653	-0.0600586	-0.10498	-0.146484	-0.131836	-0.0693361	0.027832
-59.38	-0.0415035	-0.122558	-0.0678707	-0.109375	-0.162598	-0.126953	-0.0761715	0.013184
-59.28	-0.0244141	-0.114258	-0.0585938	-0.10498	-0.150391	-0.125	-0.0561526	0.0356445
-59.18	-0.0268555	-0.128906	-0.0654297	-0.10498	-0.158203	-0.131836	-0.0722656	0.0288086
-59.08	-0.0283203	-0.128906	-0.0742188	-0.114258	-0.155762	-0.134277	-0.0708008	0.0200195
-58.98	-0.0244141	-0.127441	-0.0795898	-0.110352	-0.166016	-0.141113	-0.0810546	0.0083
-58.88	-0.0234371	-0.124023	-0.0786129	-0.109375	-0.161133	-0.145019	-0.0776364	0.0117191
-58.78	-0.00879	-0.113282	-0.0703125	-0.0947266	-0.145508	-0.126465	-0.0747075	0.0146484
-58.68	-0.0229492	-0.127441	-0.0913085	-0.108887	-0.163574	-0.148926	-0.0668945	0.0122071
-58.58	-0.0307617	-0.135254	-0.078125	-0.108887	-0.150391	-0.145996	-0.0678711	0.012207
-58.48	-0.0166016	-0.116211	-0.0717773	-0.100098	-0.13623	-0.139648	-0.0698242	0.03125
-58.38	-0.0258794	-0.113282	-0.0732426	-0.0893559	-0.133789	-0.135743	-0.0771489	0.0317378
-58.28	-0.0322266	-0.113281	-0.0795898	-0.111816	-0.154297	-0.141113	-0.0786133	0.0107422
-58.18	-0.0346682	-0.113281	-0.0820315	-0.110352	-0.155762	-0.138184	-0.0810549	0.0209959
-58.08	-0.0439453	-0.12207	-0.0913086	-0.116699	-0.151855	-0.153809	-0.0849609	0.0161133
-57.98	-0.0532227	-0.126464	-0.100586	-0.12207	-0.161133	-0.150391	-0.0815426	0.0224609
-57.88	-0.032227	-0.106934	-0.0820317	-0.110352	-0.144043	-0.138184	-0.0693364	0.0224605
-57.78	-0.0463867	-0.113281	-0.103027	-0.123535	-0.146484	-0.161621	-0.0839845	0.0146484
-57.68	-0.0517571	-0.119628	-0.0952141	-0.128417	-0.147949	-0.166991	-0.0942375	0.00684
-57.58	-0.0219727	-0.101563	-0.0693359	-0.10791	-0.120605	-0.148926	-0.0654297	0.0239258
-57.48	-0.0268555	-0.101563	-0.0600586	-0.110352	-0.116699	-0.139648	-0.0629885	0.0288086
-57.38	-0.0361324	-0.125	-0.0600582	-0.118164	-0.124512	-0.145019	-0.0581051	0.0249027
-57.28	-0.0244141	-0.125	-0.046875	-0.110352	-0.124512	-0.122559	-0.0537111	0.0356445
-57.18	-0.0346679	-0.125	-0.052246	-0.112793	-0.124512	-0.120117	-0.0590819	0.0278321
-57.08	-0.015625	-0.125	-0.043457	-0.117188	-0.118164	-0.120117	-0.0512695	0.03125
-56.98	-0.00488	-0.124023	-0.0288086	-0.0869141	-0.12207	-0.117676	-0.048828	0.0419922
-56.88	-0.0126955	-0.119629	-0.0375979	-0.0957033	-0.109863	-0.104492	-0.0380861	0.0458982
-56.78	-0.0126953	-0.125	-0.0419922	-0.102539	-0.116699	-0.126465	-0.0566406	0.0341797
-56.68	-0.00732	-0.113281	-0.0405273	-0.106445	-0.106445	-0.15918	-0.0356444	0.053711
-56.58	-0.015625	-0.113281	-0.0288086	-0.119629	-0.108887	-0.148926	-0.0239258	0.0561523
-56.48	-0.00586	-0.109375	-0.0273438	-0.108887	-0.0917969	-0.164063	-0.00684	0.0683594
-56.38	0.00391	-0.0898434	-0.0317379	-0.128906	-0.0947266	-0.180175	-0.0278317	0.0703129
-56.28	0.0185547	-0.075684	-0.0234375	-0.114258	-0.0712891	-0.178711	-0.0605473	0.0800781
-56.18	0.0175782	-0.0805664	-0.0585937	-0.107422	-0.0629883	-0.177246	-0.0654297	0.0498047
-56.08	0.015625	-0.0639648	-0.0522461	-0.0883789	-0.0712891	-0.170898	-0.0605469	0.0537109
-55.98	0.0224609	-0.0390629	-0.0405273	-0.0791016	-0.0581055	-0.182617	-0.0668949	0.0576172
-55.88	0.00928	-0.0297852	-0.0405274	-0.0791016	-0.0698242	-0.209961	-0.0678712	0.043457
-55.78	-0.10791	-0.00391	-0.0664063	-0.0673828	-0.0566406	-0.206055	-0.0810547	0.0341797
-55.68	-0.1167	-0.00537	-0.191407	-0.037598	-0.0698242	-0.208496	-0.0917972	-0.025391
-55.58	-0.127441	-0.0795898	-0.200684	-0.0947266	-0.106445	-0.219238	-0.0957031	-0.18457
-55.48	-0.13623	-0.346191	-0.200684	-0.368164	-0.142578	-0.198242	-0.0825194	-0.200195
-55.38	-0.136719	-0.395996	-0.229492	-0.400879	-0.22998	-0.197266	-0.0981444	-0.183594
-55.28	-0.140137	-0.417969	-0.214844	-0.426758	-0.618164	-0.192871	-0.0966798	-0.173828
-55.18	-0.135254	-0.371093	-0.211425	-0.339843	-0.439941	-0.1958	-0.11914	-0.179687
-55.08	-0.134766	-0.324219	-0.189941	-0.30127	-0.362793	-0.17334	-0.122559	-0.132324
-54.98	-0.140625	-0.328125	-0.168457	-0.314941	-0.307129	-0.17627	-0.150391	-0.117188
-54.88	-0.115234	-0.306152	-0.158691	-0.29541	-0.279297	-0.175781	-0.137207	-0.0957027
-54.78	-0.100098	-0.167969	-0.125488	-0.150879	-0.269043	-0.168457	-0.135742	-0.0947266
-54.68	-0.0932618	-0.149902	-0.0131837	-0.151856	-0.255859	-0.17334	-0.14502	-0.0791016
-54.58	-0.101563	-0.149902	-0.00439	-0.136719	-0.246094	-0.154297	-0.14502	-0.0727539
-54.48	-0.0727539	-0.131349	0.0390625	-0.116699	-0.13623	-0.0615234	-0.123048	-0.0400391
-54.38	-0.0410166	-0.164063	0.00781	-0.14795	-0.172363	-0.0976572	-0.108399	-0.0307627
-54.28	-0.0673828	-0.195313	-0.015625	-0.174316	-0.197266	-0.120117	-0.137207	-0.0712891
-54.18	-0.064941	-0.196777	-0.0341793	-0.168945	-0.205566	-0.11914	-0.147949	-0.0781246
-54.08	-0.0737305	-0.189941	-0.0288086	-0.17041	-0.202637	-0.116211	-0.14502	-0.065918
-53.98	-0.0844727	-0.185059	-0.0224609	-0.157227	-0.193359	-0.106934	-0.149903	-0.0751953
-53.88	-0.104981	-0.197755	-0.0507821	-0.175294	-0.219727	-0.125489	-0.173829	-0.0844736
-53.78	-0.141602	-0.225098	-0.0834961	-0.196289	-0.241699	-0.145996	-0.189453	-0.112793
-53.68	-0.151856	-0.236817	-0.10547	-0.201173	-0.246582	-0.159181	-0.169435	-0.0947275
-53.58	-0.20166	-0.255371	-0.134277	-0.221191	-0.269043	-0.192871	-0.185547	-0.108887
-53.48	-0.176758	-0.238282	-0.165527	-0.211914	-0.288574	-0.229492	-0.186524	-0.131348
-53.38	-0.149417	-0.216312	-0.201663	-0.217288	-0.262695	-0.286624	-0.18555	-0.149417
-53.28	0.167969	0.0424661	-0.00586	-0.255371	-0.306152	-0.125488	0.100572	0.131348
-53.18	0.801252	0.680646	0.683576	-0.251971	-0.303223	0.557111	0.813459	0.83006
-53.08	-1.0376	-1.23145	-0.824707	0.177246	0.0561523	-0.957031	-1.04834	-1.12451
-52.98	-0.153809	-0.477038	-0.0605469	0.00684	-0.144531	-0.253418	-0.299304	-0.259277
-52.88	-0.530737	-0.780248	-0.419408	0.00686	-0.119141	-0.599096	-0.608373	-0.590795
-52.78	-0.205078	-0.382315	-0.226563	-0.103516	-0.0126953	-0.381836	-0.382803	-0.226074
-52.68	-0.0190434	-0.256348	-0.242188	-0.187012	-0.280762	-0.0727544	-0.199708	-0.0395513
-52.58	-0.0195313	-0.20459	-0.231934	-0.20166	-0.194824	-0.12793	-0.103516	-0.111816
-52.48	0.142578	-0.123538	-0.17041	-0.09375	-0.13916	-0.0341797	0.0493131	-0.0595703
-52.38	0.350084	0.0912948	0.232896	-0.00929	-0.0805664	0.151842	0.251939	0.29442
-52.28	0.22168	0.0663917	-0.00537	-0.128418	-0.221191	-0.101074	0.291978	0.0976563
-52.18	0.488757	0.00243	0.301746	-0.254407	-0.231445	0.0634644	0.291492	0.443347
-52.08	0.112305	-0.168457	0.0180664	-0.0219727	-0.318359	-0.132324	-0.0566406	0.0615234
-51.98	0.0473633	-0.0883782	-0.0390625	-0.0698242	-0.210449	-0.0966797	-0.0927727	-0.00391
-51.88	0.0468742	-0.0146493	-0.0395516	-0.0727547	-0.190918	-0.0473641	-0.0620126	0.0590812
-51.78	0.117676	0.0664021	0.0454102	-0.0229492	-0.181641	0.0297852	0.022945	0.104492
-51.68	0.0590802	0.0288067	-0.00781	-0.0776386	-0.172852	-0.00928	-0.0405292	0.0576153
-51.58	-0.0151367	0.00146	-0.0532227	-0.0688477	-0.181641	-0.0576172	-0.102051	0.00293
-51.48	-0.0268555	-0.0195308	-0.0585938	-0.0683594	-0.216797	-0.0561523	-0.108398	0.00977
-51.38	-0.0209958	-0.0341794	-0.0434568	-0.0571287	-0.219727	-0.0371091	-0.115234	2.53e-07
-51.28	-0.0166016	-0.037598	-0.0561523	-0.0532227	-0.196289	-0.0473633	-0.109864	-0.0112305
-51.18	-0.0424805	-0.0649414	-0.0678711	-0.0595703	-0.212891	-0.0561523	-0.105957	-0.0180664
-51.08	-0.0424805	-0.0678711	-0.0693359	-0.0791016	-0.223633	-0.0654297	-0.105957	-0.0151367
-50.98	-0.0532227	-0.0922852	-0.0703125	-0.0908203	-0.218262	-0.0654297	-0.105957	-0.0166016
-50.88	-0.064454	-0.10547	-0.0820321	-0.0996103	-0.212891	-0.0561532	-0.0966806	-0.0205087
-50.78	-0.097168	-0.129883	-0.09375	-0.124512	-0.224609	-0.0795898	-0.120118	-0.0385742
-50.68	-0.101563	-0.152344	-0.104493	-0.123536	-0.235352	-0.0825199	-0.120606	-0.0439457
-50.58	-0.118164	-0.164063	-0.103027	-0.12207	-0.236328	-0.0874023	-0.125488	-0.0649414
-50.48	-0.101074	-0.167969	-0.0820313	-0.097168	-0.210449	-0.0966797	-0.12793	-0.0439453
-50.38	-0.0961912	-0.188965	-0.106933	-0.0947263	-0.19873	-0.109863	-0.139648	-0.0502927
-50.28	-0.0961914	-0.177245	-0.108398	-0.100098	-0.211914	-0.106934	-0.146484	-0.0375977
-50.18	-0.0737302	-0.154785	-0.0991208	-0.09082	-0.206543	-0.0981442	-0.134765	-0.00635
-50.08	-0.0673828	-0.164063	-0.0913086	-0.102539	-0.218262	-0.0913086	-0.102051	0.0161133
-49.98	-0.0830078	-0.152344	-0.0952148	-0.120605	-0.224609	-0.112305	-0.0786137	0.0185547
-49.88	-0.0854492	-0.158691	-0.112305	-0.135254	-0.243164	-0.0981445	-0.090332	-0.000977
-49.78	-0.0961914	-0.169434	-0.11084	-0.128418	-0.222168	-0.0771484	-0.0810549	-0.0112305
-49.68	-0.103515	-0.172851	-0.10791	-0.114257	-0.219238	-0.0781247	-0.0903317	-0.02832
-49.58	-0.105469	-0.174805	-0.104492	-0.0859375	-0.20166	-0.0800781	-0.0786133	-0.0283203
-49.48	-0.100098	-0.157714	-0.0732422	-0.081543	-0.183105	-0.0888672	-0.0893551	-0.0297852
-49.38	-0.0878907	-0.129883	-0.0390626	-0.0791016	-0.183105	-0.0771485	-0.0756837	-0.0361329
-49.28	-0.0727539	-0.113281	-0.0419922	-0.0893555	-0.193359	-0.0874023	-0.0786133	-0.0410156
-49.18	-0.0620122	-0.106934	-0.0312505	-0.0922857	-0.196289	-0.0903325	-0.0800786	-0.0493169
-49.08	-0.0703125	-0.114746	-0.0551758	-0.114258	-0.219727	-0.103027	-0.102051	-0.0634766
-48.98	-0.0878906	-0.123536	-0.0585938	-0.12207	-0.234863	-0.124023	-0.105958	-0.081543
-48.88	-0.113281	-0.132812	-0.0756832	-0.145507	-0.253418	-0.148925	-0.10205	-0.0820308
-48.78	-0.097168	-0.132813	-0.0766602	-0.138672	-0.240234	-0.153809	-0.0849611	-0.050293
-48.68	-0.10498	-0.132812	-0.083496	-0.143066	-0.245605	-0.149902	-0.0825194	-0.0502929
-48.58	-0.104004	-0.132813	-0.0708008	-0.149414	-0.235352	-0.156738	-0.0957031	-0.046875
-48.48	-0.106445	-0.13916	-0.0805664	-0.15332	-0.224609	-0.147461	-0.0913085	-0.0541992
-48.38	-0.111816	-0.142089	-0.0825192	-0.149414	-0.223633	-0.147461	-0.0878903	-0.0556637
-48.28	-0.0932617	-0.135254	-0.0678711	-0.150879	-0.202637	-0.148926	-0.0800781	-0.0478516
-48.18	-0.101074	-0.143067	-0.0688479	-0.142578	-0.202637	-0.144531	-0.0771486	-0.036133
-48.08	-0.108887	-0.14209	-0.0717773	-0.13916	-0.206543	-0.151367	-0.0732422	-0.0478516
-47.98	-0.119629	-0.13916	-0.0639648	-0.124512	-0.206543	-0.137207	-0.0722658	-0.0307617
-47.88	-0.123535	-0.153808	-0.0693355	-0.127441	-0.192383	-0.131836	-0.0761715	-0.0478512
-47.78	-0.112793	-0.132813	-0.0444336	-0.116699	-0.184082	-0.106934	-0.0678712	-0.0385742
-47.68	-0.104004	-0.134277	-0.0302731	-0.111816	-0.18457	-0.111328	-0.0800778	-0.0312496
-47.58	-0.097168	-0.111816	-0.0209961	-0.0922852	-0.176758	-0.0991211	-0.059082	-0.0307617
-47.48	-0.106445	-0.105469	-0.0117188	-0.101074	-0.163574	-0.108398	-0.0512695	-0.0283203
-47.38	-0.0961918	-0.0991215	-0.013184	-0.102539	-0.166016	-0.0991215	-0.0512699	-0.0297855
-47.28	-0.10498	-0.118164	-0.0131836	-0.114258	-0.166016	-0.120117	-0.0512699	-0.0385742
-47.18	-0.1167	-0.125	-0.028809	-0.120606	-0.163574	-0.12793	-0.0668949	-0.0463871
-47.08	-0.135254	-0.12793	-0.0185547	-0.13916	-0.166504	-0.141113	-0.0683594	-0.0390625
-46.98	-0.114258	-0.127442	-0.0117188	-0.132324	-0.166016	-0.139648	-0.0498049	-0.0361328
-46.88	-0.111816	-0.12793	-0.0146485	-0.140625	-0.168945	-0.157715	-0.0644532	-0.0361329
-46.78	-0.115723	-0.119629	-0.00928	-0.140137	-0.163574	-0.180176	-0.0527344	-0.0493164
-46.68	-0.112793	-0.103027	-0.0117187	-0.149414	-0.151855	-0.178711	-0.0458984	-0.0463867
-46.58	-0.116699	-0.0805664	-0.00928	-0.133789	-0.142578	-0.195313	-0.0498047	-0.0478516
-46.48	-0.104004	-0.0859374	-0.0209961	-0.12207	-0.133789	-0.202148	-0.0615233	-0.0620117
-46.38	-0.0688476	-0.0742187	-0.0131835	-0.119629	-0.110352	-0.187988	-0.0620117	-0.0727539
-46.28	-0.0517578	-0.0859374	-0.0209961	-0.106445	-0.101074	-0.186523	-0.0708007	-0.0751953
-46.18	-0.0541993	-0.0961915	-0.00537	-0.0971681	-0.102051	-0.177246	-0.0756837	-0.076172
-46.08	-0.0634766	-0.105469	0.000977	-0.100098	-0.104004	-0.166016	-0.081543	-0.0898438
-45.98	-0.0673828	-0.106934	0.0180664	-0.0791016	-0.0957031	-0.147461	-0.0693359	-0.0751953
-45.88	-0.0751954	-0.10791	0.0195312	-0.081543	-0.0957031	-0.145996	-0.0786133	-0.0683594
-45.78	-0.0854492	-0.127441	0.0180664	-0.0932617	-0.108887	-0.135742	-0.0810547	-0.0791016
-45.68	-0.097168	-0.126465	0.0273437	-0.104004	-0.115234	-0.130371	-0.0786133	-0.0805665
-45.58	-0.09375	-0.136719	0.0151367	-0.104004	-0.127441	-0.141113	-0.0825195	-0.0766602
-45.48	-0.102539	-0.144531	0	-0.140137	-0.151855	-0.148926	-0.0996094	-0.0854492
-45.38	-0.097168	-0.146973	-0.00293	-0.151855	-0.146484	-0.149902	-0.0981445	-0.0673828
-45.28	-0.10791	-0.144532	0	-0.149414	-0.144043	-0.14502	-0.0981448	-0.0673828
-45.18	-0.12207	-0.144531	-0.0185547	-0.150879	-0.141602	-0.145996	-0.0927734	-0.0673828
-45.08	-0.112793	-0.14209	-0.0195313	-0.147949	-0.142578	-0.147461	-0.0786133	-0.0556641
-44.98	-0.114258	-0.121094	-0.03125	-0.150879	-0.140137	-0.147461	-0.0800781	-0.0571289
-44.88	-0.108887	-0.117188	-0.0288087	-0.155762	-0.130859	-0.135742	-0.0756837	-0.0541993
-44.78	-0.0820313	-0.109375	-0.0380859	-0.146973	-0.133789	-0.147461	-0.0878903	-0.0454102
-44.68	-0.0610356	-0.0859379	-0.0312504	-0.129883	-0.110352	-0.139649	-0.0722661	-0.0268559
-44.58	-0.0541992	-0.0834961	-0.0444336	-0.140137	-0.112793	-0.139648	-0.090332	-0.0493164
-44.48	-0.03125	-0.0742186	-0.0302734	-0.119629	-0.102539	-0.12793	-0.0761718	-0.0478516
-44.38	-0.0190426	-0.0781247	-0.024902	-0.118164	-0.0878906	-0.127929	-0.0756833	-0.0463864
-44.28	-0.0102539	-0.0546871	0.000977	-0.115723	-0.081543	-0.116211	-0.0722652	-0.0454102
-44.18	0.000488	-0.0532229	0.00928	-0.0971682	-0.0605469	-0.118653	-0.0795901	-0.0268557
-44.08	0.00684	-0.046875	0.00488	-0.0932617	-0.0683594	-0.133301	-0.0864258	-0.0478516
-43.98	0.00684	-0.0507815	0.0102539	-0.0908203	-0.0673828	-0.130371	-0.102051	-0.0400391
-43.88	0.00439	-0.0766602	0	-0.0986328	-0.0737305	-0.141113	-0.111328	-0.0361328
-43.78	-0.00879	-0.0795898	0.000977	-0.0922852	-0.0761719	-0.138184	-0.105957	-0.0361328
-43.68	-0.0151372	-0.0727544	0.00781	-0.101075	-0.0751953	-0.149903	-0.098145	-0.0283208
-43.58	-0.0297852	-0.0756836	-0.0131836	-0.114258	-0.0957031	-0.148926	-0.108398	-0.0400391
-43.48	-0.0361328	-0.0571292	-0.00293	-0.133789	-0.0986328	-0.12793	-0.0878909	-0.0283203
-43.38	-0.0307617	-0.0678711	-0.00781	-0.159668	-0.112793	-0.12793	-0.0786133	-0.0244141
-43.28	-0.0258789	-0.0742191	-0.00293	-0.161133	-0.103516	-0.12793	-0.0786136	-0.0166016
-43.18	-0.0361325	-0.0742184	-0.0185543	-0.171875	-0.12207	-0.123047	-0.0761715	-0.0258786
-43.08	-0.0258789	-0.0678711	0	-0.157227	-0.10498	-0.104492	-0.0668945	-0.00488
-42.98	-0.0322266	-0.0625003	-0.00928	-0.157227	-0.0932617	-0.0966797	-0.0668948	0.00293
-42.88	-0.0361332	-0.0703129	-0.013184	-0.157227	-0.101074	-0.0927738	-0.0654301	-0.00488
-42.78	-0.0620117	-0.0751951	-0.0390625	-0.155762	-0.11377	-0.101563	-0.0576169	-0.0151367
-42.68	-0.0463866	-0.067871	-0.020996	-0.149414	-0.10498	-0.0888671	-0.048828	-0.00879
-42.58	-0.0546875	-0.0717773	-0.0107422	-0.145508	-0.102539	-0.0786133	-0.0253906	0.00537
-42.48	-0.0517578	-0.068848	-0.0131836	-0.133789	-0.10498	-0.0693359	-0.0302737	0.0083
-42.38	-0.0620117	-0.0859375	-0.00928	-0.141602	-0.102539	-0.0786133	-0.0395508	0.00293
-42.28	-0.0610352	-0.0742192	-0.00928	-0.129883	-0.0932617	-0.0756836	-0.0410161	0.0131836
-42.18	-0.0634768	-0.0874026	-0.00928	-0.141602	-0.10498	-0.0913088	-0.0590823	0.00293
-42.08	-0.0581055	-0.0986328	-0.015625	-0.13623	-0.0996094	-0.0966797	-0.0537109	-0.00586
-41.98	-0.0493164	-0.0717774	-0.00684	-0.119629	-0.0830078	-0.0849609	-0.0371095	0.00781
-41.88	-0.0439453	-0.0664063	0.000977	-0.12207	-0.0878906	-0.0810547	-0.0395508	0.0224609
-41.78	-0.0439453	-0.0678711	0.0102539	-0.110352	-0.097168	-0.0693359	-0.027832	0.0224609
-41.68	-0.0439456	-0.0625003	0.0102536	-0.111817	-0.0869141	-0.0693362	-0.0263675	0.0356442
-41.58	-0.0400391	-0.0688477	0.0141602	-0.120605	-0.101074	-0.0693359	-0.0200195	0.0405273
-41.48	-0.050293	-0.0664063	0.00244	-0.141602	-0.107422	-0.0693359	-0.0292969	0.0224609
-41.38	-0.0361331	-0.0664065	0.00781	-0.131348	-0.116699	-0.0668948	-0.0083	0.0341794
-41.28	-0.0439453	-0.0742188	-0.00928	-0.145508	-0.112793	-0.0576172	-0.0161133	0.0341797
-41.18	-0.0297852	-0.0625	0	-0.145508	-0.112793	-0.0458984	-0.0136719	0.0458984
-41.08	-0.0229492	-0.0546875	-0.00928	-0.137695	-0.110352	-0.0458984	0.00342	0.0473633
-40.98	-0.0439453	-0.0546875	-0.0146484	-0.137695	-0.10498	-0.0458984	0.00488	0.0522461
-40.88	-0.0336914	-0.0561523	-0.00928	-0.137695	-0.10498	-0.0380859	0.0112305	0.0551758
-40.78	-0.0322266	-0.0532232	0.00244	-0.124512	-0.0932617	-0.0356445	0.0136713	0.0615234
-40.68	-0.0488287	-0.0766607	-0.00391	-0.124512	-0.0957031	-0.0288092	0.0205073	0.0576166
-40.58	-0.0610352	-0.0834961	-0.00537	-0.127441	-0.110352	-0.0341797	0.0112305	0.0444336
-40.48	-0.0493164	-0.0717774	0.0205078	-0.115723	-0.0908203	-0.0161133	0.0253906	0.0537109
-40.38	-0.0424802	-0.0610349	0.0195315	-0.106445	-0.090332	-0.0170896	0.0244143	0.055176
-40.28	-0.0336914	-0.0468753	0.0375977	-0.0791016	-0.065918	-0.000488	0.0385739	0.0615234
-40.18	-0.0322266	-0.0522461	0.0400391	-0.0869141	-0.0634766	-0.0146484	0.0307617	0.0615234
-40.08	-0.0205078	-0.03125	0.0585938	-0.0776367	-0.0541992	-0.0146484	0.0307617	0.0732422
-39.98	-0.0205078	-0.0312504	0.0493164	-0.0712891	-0.0424805	-0.00684	0.04248	0.0732422
-39.88	-0.0307617	-0.0351563	0.0571289	-0.0727539	-0.0541992	-0.00684	0.0307617	0.0693359
-39.78	-0.0166016	-0.0351565	0.0571289	-0.081543	-0.0488281	-0.00537	0.0410153	0.0693359
-39.68	-0.0126958	-0.0297857	0.0517573	-0.0908208	-0.0556641	0.00488	0.0541987	0.0756831
-39.58	-0.0234375	-0.0288086	0.0595703	-0.0922852	-0.0673828	-0.000488	0.0410156	0.0834961
-39.48	-0.0112305	-0.0234379	0.0610352	-0.0986328	-0.0620117	-0.00684	0.04248	0.074707
-39.38	-0.00488	-0.0366214	0.0468747	-0.0986331	-0.0737305	-0.00684	0.0424802	0.0615231
-39.28	-0.0126953	-0.0415039	0.0400391	-0.106445	-0.081543	-0.00684	0.034668	0.0537109
-39.18	-0.0126958	-0.0429692	0.0390621	-0.0961919	-0.0698242	-0.00684	0.0463863	0.0654292
-39.08	-0.0126953	-0.0571289	0.0297852	-0.0869141	-0.0737305	-0.00684	0.0424805	0.0537109
-38.98	-0.0141602	-0.0625	0.0244141	-0.0869141	-0.081543	-0.0146484	0.0322266	0.0537109
-38.88	-0.0205078	-0.0546874	0.041504	-0.0854492	-0.0698242	-0.00684	0.034668	0.053711
-38.78	-0.00586	-0.0532224	0.0429688	-0.065918	-0.0605469	0.00635	0.0439456	0.0668945
-38.68	0.0146479	-0.0351567	0.0610347	-0.0595708	-0.0424805	0.0126948	0.0502925	0.0732417
-38.58	0.0131836	-0.0483398	0.0454102	-0.0664063	-0.0556641	-0.000488	0.0488281	0.0576172
-38.48	-0.000977	-0.0625004	0.0439453	-0.0751953	-0.0620117	-0.00684	0.0424801	0.0419922
-38.38	-0.00879	-0.0649412	0.0405276	-0.0800779	-0.0605469	-0.00537	0.0424807	0.0419924
-38.28	0.012207	-0.0468749	0.0493164	-0.0712891	-0.0541992	0.000977	0.0400392	0.0419922
-38.18	0.00781	-0.0444335	0.0595704	-0.0688476	-0.0517578	0.00195	0.0424805	0.053711
-38.08	0.0302734	-0.0366211	0.0751953	-0.0556641	-0.0385742	0.00879	0.0410156	0.0537109
-37.98	0.0185547	-0.0546874	0.078125	-0.0595703	-0.0449219	-0.00537	0.0229493	0.0405273
-37.88	0.0253909	-0.0415037	0.0703127	-0.0463865	-0.0541992	-0.00537	0.0336916	0.0473635
-37.78	0.0341797	-0.0351568	0.0869141	-0.0322266	-0.0424805	0.000977	0.0385737	0.0512695
-37.68	0.0209956	-0.0483404	0.0673823	-0.0468755	-0.0478516	-0.00293	0.035644	0.0366206
-37.58	0.00684	-0.0532227	0.0610352	-0.0556641	-0.0620117	-0.0185547	0.0229492	0.0341797
-37.48	0.0185547	-0.0546879	0.0727539	-0.0556641	-0.0527344	-0.0200195	0.0205074	0.0327148
-37.38	0.0170898	-0.0664063	0.0585938	-0.0620117	-0.0737305	-0.0263672	0.00977	0.012207
-37.28	0.0263672	-0.0664066	0.0610352	-0.0712891	-0.0673828	-0.0185547	0.0112301	0.0107422
-37.18	0.0161129	-0.0649418	0.0585934	-0.0698246	-0.0722656	-0.0170902	0.0102535	0.0107418
-37.08	0.0185547	-0.0678711	0.0478516	-0.0698242	-0.0839844	-0.0288086	-0.00977	-0.00488
-36.98	0.0146484	-0.0859375	0.0415039	-0.0844727	-0.097168	-0.0419922	-0.0083	-0.0112305
-36.88	0.0263673	-0.0742187	0.0468751	-0.0908202	-0.0986328	-0.0434569	0.000977	-0.0112304
-36.78	0.0263672	-0.0717773	0.0400391	-0.0791016	-0.0908203	-0.0356445	0.00195	-0.0180664
-36.68	0.0185543	-0.0649418	0.0507809	-0.0805668	-0.0800781	-0.0341801	0.000976	-0.00635
-36.58	0.0161133	-0.0727539	0.03125	-0.097168	-0.0917969	-0.0351563	-0.0200195	-0.0151367
-36.48	0.0263672	-0.075684	0.0361328	-0.0869141	-0.081543	-0.0395508	-0.0185551	-0.00488
-36.38	0.0146484	-0.09375	0.0273438	-0.101074	-0.0878906	-0.0576172	-0.0317383	-0.019043
-36.28	0.0263672	-0.0961914	0.0258789	-0.0908203	-0.0986328	-0.0458984	-0.0214844	-0.0205078
-36.18	0.0249019	-0.0859379	0.0361324	-0.0922856	-0.0932617	-0.0405278	-0.02002	-0.0102544
-36.08	0.0146484	-0.100098	0.0180664	-0.10498	-0.0996094	-0.0639648	-0.0224609	-0.0283203
-35.98	0.00439	-0.106934	0.0102539	-0.110352	-0.10498	-0.0693359	-0.027832	-0.0283203
-35.88	0.00684	-0.113282	0.0195309	-0.0986332	-0.0986328	-0.0629886	-0.0239261	-0.0190433
-35.78	0.00537	-0.117187	0.00879	-0.109375	-0.114258	-0.0786133	-0.0502929	-0.0375977
-35.68	0.00537	-0.114747	0.0102535	-0.106446	-0.103516	-0.0654301	-0.0551762	-0.0283208
-35.58	-0.0126953	-0.132813	0.00879	-0.120605	-0.114258	-0.0678711	-0.0576172	-0.0283203
-35.48	-0.0151367	-0.125	0.00244	-0.118164	-0.112793	-0.0708008	-0.0668945	-0.0297852
-35.38	-0.0126956	-0.127442	0.00781	-0.112793	-0.101074	-0.0654299	-0.0615237	-0.0244143
-35.28	-0.019043	-0.131348	-0.00928	-0.118164	-0.102051	-0.0664063	-0.0786135	-0.0253906
-35.18	-0.016602	-0.138184	-0.0209965	-0.129883	-0.118164	-0.0810551	-0.0810551	-0.0400395
-35.08	-0.0307617	-0.158691	-0.0351563	-0.13623	-0.126953	-0.0825195	-0.0942383	-0.0517578
-34.98	-0.0478516	-0.167969	-0.0429688	-0.141602	-0.146484	-0.0913086	-0.0917969	-0.0415039
-34.88	-0.0361332	-0.157715	-0.0537113	-0.141602	-0.13623	-0.0888675	-0.100586	-0.0385746
-34.78	-0.0454102	-0.175781	-0.0615234	-0.144531	-0.146973	-0.0996094	-0.119141	-0.0571289
-34.68	-0.0454106	-0.171875	-0.0625004	-0.151856	-0.140137	-0.0991215	-0.107422	-0.047852
-34.58	-0.0556641	-0.175781	-0.0717773	-0.161133	-0.151855	-0.108398	-0.120117	-0.0478516
-34.48	-0.0449219	-0.176758	-0.0639648	-0.159668	-0.14502	-0.109375	-0.12793	-0.0488281
-34.38	-0.0556645	-0.188965	-0.0717778	-0.150879	-0.145508	-0.109864	-0.120118	-0.0400395
-34.28	-0.0688477	-0.195312	-0.0742188	-0.163574	-0.155762	-0.120117	-0.134766	-0.0415039
-34.18	-0.0610348	-0.195312	-0.0810543	-0.17041	-0.155762	-0.120117	-0.138672	-0.0375973
-34.08	-0.0541992	-0.1875	-0.0732422	-0.149414	-0.144043	-0.109863	-0.120117	-0.0166016
-33.98	-0.0610352	-0.194336	-0.0732422	-0.149414	-0.150879	-0.11377	-0.136231	-0.0244141
-33.88	-0.0634765	-0.191406	-0.067871	-0.162598	-0.154297	-0.118652	-0.137207	-0.0297851
-33.78	-0.0634766	-0.189942	-0.0688477	-0.158203	-0.162109	-0.114746	-0.124024	-0.0229492
-33.68	-0.0634765	-0.189941	-0.083496	-0.166504	-0.158203	-0.113769	-0.131836	-0.0229491
-33.58	-0.0634766	-0.185059	-0.0825195	-0.17041	-0.158691	-0.108398	-0.130859	-0.0180664
-33.48	-0.0634766	-0.177246	-0.078125	-0.159668	-0.166016	-0.117676	-0.130859	-0.0180664
-33.38	-0.0620119	-0.172852	-0.0805666	-0.167481	-0.163574	-0.114746	-0.126465	-0.0136721
-33.28	-0.0698242	-0.175782	-0.0952148	-0.162598	-0.175293	-0.11084	-0.141114	-0.0205078
-33.18	-0.0883789	-0.177246	-0.103027	-0.168945	-0.173828	-0.12793	-0.138672	-0.0307617
-33.08	-0.0830078	-0.183594	-0.0927734	-0.171387	-0.175293	-0.130371	-0.137207	-0.0297852
-32.98	-0.0830078	-0.183594	-0.0966797	-0.166504	-0.174316	-0.126953	-0.137207	-0.0258789
-32.88	-0.0961914	-0.186035	-0.101563	-0.17041	-0.173828	-0.12793	-0.137207	-0.019043
-32.78	-0.0947266	-0.188965	-0.103027	-0.171387	-0.175293	-0.130371	-0.139649	-0.0297852
-32.68	-0.0908207	-0.203125	-0.100586	-0.176758	-0.183105	-0.137207	-0.148926	-0.0361332
-32.58	-0.101074	-0.20166	-0.117188	-0.187012	-0.183105	-0.145996	-0.160645	-0.0371094
-32.48	-0.0947266	-0.1875	-0.0991211	-0.172852	-0.172852	-0.139648	-0.158203	-0.0297852
-32.38	-0.104004	-0.185059	-0.0991215	-0.170411	-0.173828	-0.135743	-0.14502	-0.0283208
-32.28	-0.12207	-0.203125	-0.11084	-0.180664	-0.185547	-0.141113	-0.15918	-0.0297852
-32.18	-0.114258	-0.186036	-0.112305	-0.171387	-0.187012	-0.149903	-0.16211	-0.0244144
-32.08	-0.125977	-0.192871	-0.118652	-0.191406	-0.197754	-0.156738	-0.177734	-0.0283203
-31.98	-0.12207	-0.192871	-0.126465	-0.18457	-0.193359	-0.15918	-0.164551	-0.0361328
-31.88	-0.122071	-0.192383	-0.117188	-0.177735	-0.202637	-0.161621	-0.163086	-0.0346682
-31.78	-0.12207	-0.207031	-0.125	-0.192383	-0.202637	-0.161621	-0.163086	-0.0297852
-31.68	-0.124512	-0.197754	-0.122559	-0.184571	-0.197266	-0.172363	-0.173828	-0.0385744
-31.58	-0.13916	-0.213867	-0.121582	-0.197754	-0.211914	-0.172363	-0.173828	-0.0532227
-31.48	-0.124512	-0.203125	-0.118652	-0.189941	-0.202637	-0.157715	-0.155274	-0.0385742
-31.38	-0.145507	-0.204101	-0.132812	-0.197265	-0.202637	-0.165527	-0.166992	-0.05957
-31.28	-0.131348	-0.206055	-0.120117	-0.189941	-0.194824	-0.158203	-0.159668	-0.0454102
-31.18	-0.132324	-0.205566	-0.118652	-0.188477	-0.202637	-0.157715	-0.152832	-0.0439453
-31.08	-0.132324	-0.20166	-0.10791	-0.177734	-0.190918	-0.165527	-0.151367	-0.034668
-30.98	-0.13916	-0.208496	-0.122559	-0.193848	-0.205078	-0.160645	-0.151368	-0.0424805
-30.88	-0.154785	-0.212402	-0.120117	-0.20166	-0.223633	-0.170898	-0.169922	-0.0624999
-30.78	-0.144043	-0.205566	-0.120117	-0.190918	-0.216797	-0.166992	-0.15918	-0.0556641
-30.68	-0.153321	-0.214844	-0.121094	-0.189942	-0.226074	-0.169434	-0.168457	-0.0581059
-30.58	-0.155762	-0.214844	-0.140625	-0.19873	-0.226074	-0.188965	-0.172363	-0.0581055
-30.48	-0.136719	-0.214844	-0.120117	-0.189941	-0.211914	-0.169922	-0.158203	-0.0532227
-30.38	-0.13916	-0.214843	-0.117675	-0.176757	-0.210449	-0.166992	-0.154296	-0.064941
-30.28	-0.119141	-0.203125	-0.10791	-0.168945	-0.202637	-0.166992	-0.135742	-0.0424805
-30.18	-0.114258	-0.203125	-0.113282	-0.171387	-0.202637	-0.169434	-0.137207	-0.037598
-30.08	-0.111816	-0.210938	-0.118652	-0.188477	-0.212891	-0.174805	-0.14502	-0.0439453
-29.98	-0.0947266	-0.189941	-0.104492	-0.163574	-0.194824	-0.152832	-0.120117	-0.019043
-29.88	-0.0922851	-0.186523	-0.100586	-0.17041	-0.18457	-0.156738	-0.119141	-0.0283203
-29.78	-0.081543	-0.191406	-0.0991211	-0.162598	-0.183105	-0.143555	-0.117676	-0.0361328
-29.68	-0.0893556	-0.18457	-0.088379	-0.155762	-0.171387	-0.144531	-0.105957	-0.0361329
-29.58	-0.0869141	-0.185059	-0.0927734	-0.161133	-0.180664	-0.150391	-0.109863	-0.0375977
-29.48	-0.0751953	-0.177246	-0.0732422	-0.150879	-0.163574	-0.147461	-0.0981448	-0.019043
-29.38	-0.0815426	-0.178222	-0.0859372	-0.155761	-0.160645	-0.144531	-0.106933	-0.0361325
-29.28	-0.0742188	-0.164062	-0.0654297	-0.149414	-0.163574	-0.14502	-0.101074	-0.0336914
-29.18	-0.0634766	-0.165527	-0.0507813	-0.137695	-0.157227	-0.130371	-0.0864258	-0.019043
-29.08	-0.0541992	-0.162598	-0.0483398	-0.131348	-0.151855	-0.129395	-0.0888672	-0.0297852
-28.98	-0.0742188	-0.181152	-0.0512695	-0.137695	-0.161133	-0.14502	-0.0957027	-0.0454102
-28.88	-0.0698244	-0.162598	-0.0468752	-0.136231	-0.150391	-0.136719	-0.0786135	-0.0253908
-28.78	-0.0634766	-0.17041	-0.0429688	-0.135254	-0.146484	-0.139648	-0.0927733	-0.0400391
-28.68	-0.0556639	-0.166992	-0.0512694	-0.129883	-0.154785	-0.138672	-0.0878905	-0.0258788
-28.58	-0.0620117	-0.162598	-0.046875	-0.138672	-0.150391	-0.136719	-0.0849609	-0.0175781
-28.48	-0.0454102	-0.15625	-0.03125	-0.135254	-0.144043	-0.139648	-0.0722655	-0.0219727
-28.38	-0.0493165	-0.144531	-0.038086	-0.127441	-0.132324	-0.126953	-0.0668946	-0.025879
-28.28	-0.0439453	-0.144532	-0.03125	-0.129883	-0.137695	-0.12793	-0.0800784	-0.0166016
-28.18	-0.0541992	-0.153809	-0.0405273	-0.128418	-0.140137	-0.138184	-0.0864257	-0.0268554
-28.08	-0.050293	-0.158691	-0.0405273	-0.129883	-0.138672	-0.134277	-0.0874023	-0.0283203
-27.98	-0.0415039	-0.144531	-0.0263672	-0.115723	-0.124512	-0.12793	-0.0761715	-0.0258789
-27.88	-0.0346683	-0.132813	-0.00928	-0.101075	-0.124512	-0.121582	-0.0693363	-0.00488
-27.78	-0.0454102	-0.135742	-0.0209961	-0.119629	-0.123535	-0.125488	-0.0893551	-0.00879
-27.68	-0.022949	-0.12207	-0.00781	-0.0971677	-0.119141	-0.103027	-0.0771482	-0.00879
-27.58	-0.0166016	-0.125	-0.00293	-0.0844727	-0.10498	-0.0913086	-0.0615234	0.00293
-27.48	-0.0180664	-0.119629	-0.00146	-0.0932617	-0.0957031	-0.090332	-0.0708007	0.000488
-27.38	-0.0219725	-0.114746	-0.00146	-0.0883788	-0.102539	-0.0942382	-0.0581053	-0.00635
-27.28	-0.0112305	-0.113281	0.00391	-0.0854492	-0.0996094	-0.0834961	-0.0537111	0.00439
-27.18	-0.00488	-0.117187	-0.00293	-0.0922851	-0.0957031	-0.0913085	-0.0615233	0.00928
-27.08	-0.00244	-0.117188	0.000977	-0.0908203	-0.0961914	-0.0864258	-0.0566406	0.00293
-26.98	0.0185547	-0.106934	0.0219727	-0.081543	-0.0932617	-0.0786133	-0.0473633	0.000488
-26.88	0.0239255	-0.113281	0.0312498	-0.0791018	-0.081543	-0.0771487	-0.0410159	0.00146
-26.78	0.0083	-0.110351	0.015625	-0.0854492	-0.0825195	-0.0742188	-0.0561521	-0.00342
-26.68	0.0146481	-0.105469	0.0297848	-0.0727543	-0.0751953	-0.0771488	-0.0473636	0.000488
-26.58	0.015625	-0.116211	0.0180664	-0.0766602	-0.0908203	-0.0786133	-0.0581055	-0.00781
-26.48	0.0185547	-0.101563	0.0180664	-0.0620117	-0.0737305	-0.059082	-0.0473633	0.00293
-26.38	0.0185543	-0.104004	0.0283199	-0.0712894	-0.0737305	-0.0654301	-0.0380863	0.000488
-26.28	0.0136719	-0.115722	0.0195313	-0.0712891	-0.0722656	-0.0664063	-0.0576169	-0.00732
-26.18	0.0107419	-0.11084	0.0234372	-0.062012	-0.0541992	-0.0615237	-0.0537112	0.00537
-26.08	0.00293	-0.115723	0.0180664	-0.0649414	-0.0620117	-0.0600586	-0.059082	0.000488
-25.98	0.00537	-0.122558	0.019043	-0.0571289	-0.0541992	-0.059082	-0.0581051	-0.00635
-25.88	0.0263672	-0.105469	0.0297852	-0.0478516	-0.0541992	-0.0498047	-0.0473633	0.0131836
-25.78	0.0249023	-0.0961918	0.0415039	-0.0385742	-0.0439453	-0.0395508	-0.049805	0.012207
-25.68	0.00928	-0.108398	0.0297852	-0.0493163	-0.0517578	-0.0551757	-0.0698242	-0.00635
-25.58	0.0083	-0.113281	0.0297852	-0.0493164	-0.050293	-0.0483398	-0.0629883	0.00684
-25.48	0.00684	-0.101562	0.0283203	-0.0439453	-0.0527344	-0.0473633	-0.0654296	0.012207
-25.38	0.0083	-0.102539	0.0351565	-0.0371091	-0.0488281	-0.0522459	-0.0654294	0.0146487
-25.28	0.0249023	-0.0952148	0.0507813	-0.0283203	-0.0439453	-0.0458984	-0.0488281	0.0146484
-25.18	0.0185543	-0.0937504	0.0415035	-0.0283207	-0.0449219	-0.028809	-0.0551761	0.0185543
-25.08	0.00684	-0.105469	0.0385742	-0.0322266	-0.0517578	-0.0473633	-0.059082	0.00537
-24.98	0.0200195	-0.0922849	0.0429688	-0.0205078	-0.0410156	-0.0249023	-0.0600584	0.0136719
-24.88	0.0263669	-0.0781253	0.0493161	-0.0205081	-0.0371094	-0.0122073	-0.0644534	0.0146481
-24.78	0.0161133	-0.0859375	0.0415039	-0.0205078	-0.0463867	-0.0288086	-0.0668945	0.00293
-24.68	0.00684	-0.0742192	0.0390621	-0.0112309	-0.034668	-0.0263676	-0.066895	0.000488
-24.58	0.00146	-0.0874023	0.0273438	-0.0322266	-0.0361328	-0.0317383	-0.0732422	-0.0102539
-24.48	-0.00488	-0.0883788	0.0180664	-0.0219727	-0.0424805	-0.0405273	-0.0722655	-0.0112305
-24.38	-0.00244	-0.0952149	0.0268554	-0.0180665	-0.0322266	-0.0356446	-0.076172	-0.00781
-24.28	0.00439	-0.0859377	0.015625	-0.0229492	-0.0371094	-0.0380859	-0.0786135	-0.00879
-24.18	-0.0112302	-0.0937498	0.011719	-0.0268552	-0.0541992	-0.0390623	-0.0756834	-0.0175779
-24.08	0.00293	-0.0961914	0.0166016	-0.0141602	-0.0424805	-0.0302734	-0.0708008	-0.0205078
-23.98	0.00146	-0.0937499	0.00781	-0.0229492	-0.0371094	-0.0317383	-0.0722655	-0.0126953
-23.88	-0.00244	-0.0859376	0.000976	-0.0180665	-0.0439453	-0.0263673	-0.0786134	-0.025879
-23.78	-0.00732	-0.0976563	0.00488	-0.0219727	-0.0361328	-0.0317383	-0.0800781	-0.0219727
-23.68	-0.00635	-0.0991213	0.0102537	-0.0205081	-0.0449219	-0.0380862	-0.0888674	-0.0190432
-23.58	-0.019043	-0.102539	0.00146	-0.0175781	-0.0629883	-0.0327148	-0.0991211	-0.0292969
-23.48	-0.00488	-0.0991215	-0.00146	-0.0229492	-0.0581055	-0.0209961	-0.102051	-0.0219727
-23.38	-0.0141597	-0.114746	-0.000488	-0.0351558	-0.0571289	-0.0410152	-0.112793	-0.0258785
-23.28	0.00684	-0.0937496	0.0102539	-0.0180664	-0.0541992	-0.0239258	-0.0981442	-0.0166016
-23.18	-0.00635	-0.0952151	0.00781	-0.0112308	-0.0463867	-0.0170901	-0.0996097	-0.0102542
-23.08	-0.00879	-0.111816	-0.00928	-0.0297852	-0.0424805	-0.0263672	-0.11377	-0.0268555
-22.98	-0.00977	-0.119629	0.00244	-0.0229492	-0.0424805	-0.0131836	-0.106934	-0.0244141
-22.88	-0.0268554	-0.119629	-0.00146	-0.0229491	-0.0449219	-0.020996	-0.109863	-0.0307616
-22.78	-0.0351563	-0.116211	-0.00146	-0.0336914	-0.0517578	-0.027832	-0.108886	-0.0415039
-22.68	-0.0307617	-0.111816	-0.00146	-0.0385742	-0.034668	-0.0107422	-0.0991211	-0.0371093
-22.58	-0.0244141	-0.103027	-0.00684	-0.0273438	-0.0424805	-0.0161133	-0.108887	-0.046875
-22.48	-0.0112305	-0.0947267	0.0131836	-0.0229492	-0.0307617	0.00391	-0.106934	-0.034668
-22.38	-0.0156246	-0.0966792	-0.000488	-0.0205074	-0.0424805	-0.00977	-0.109863	-0.0258785
-22.28	0.00146	-0.0913082	0.0102539	-0.0205078	-0.0322266	-0.0083	-0.108886	-0.0141602
-22.18	0.0161129	-0.0820316	0.0219723	-0.021973	-0.0268555	-0.00537	-0.0981449	0.00684
-22.08	-0.00488	-0.0947266	0.00928	-0.0268555	-0.0527344	-0.0249023	-0.116211	0.00195
-21.98	0.00439	-0.0859378	0.0126953	-0.0205078	-0.0371094	-0.0107422	-0.112305	-0.00244
-21.88	-0.0126952	-0.0952147	-0.00146	-0.0307616	-0.0478516	-0.0200194	-0.11914	-0.00488
-21.78	-0.00342	-0.0898432	0.0117188	-0.0297852	-0.0410156	-0.0107422	-0.113769	-0.00342
-21.68	0.00293	-0.0766602	0.0166016	-0.00879	-0.0385742	0.00488	-0.100586	0.0107422
-21.58	0.0131836	-0.0742188	0.00781	-0.0112305	-0.0424805	0.0102539	-0.109863	0.0224609
-21.48	-0.00488	-0.0771481	-0.00293	-0.0219727	-0.0532227	-0.0083	-0.109863	0.0117188
-21.38	-0.00635	-0.0766604	-0.00293	-0.0322268	-0.0449219	0.0126951	-0.102051	0.0224607
-21.28	-0.0136719	-0.0947262	-0.00635	-0.0566406	-0.0629883	0.00391	-0.109863	0.0253906
-21.18	-0.00391	-0.0834962	-0.00928	-0.0507813	-0.0649414	0.00977	-0.0957032	0.0249023
-21.08	-0.0151367	-0.0874023	-0.0224609	-0.0595703	-0.0620117	0.000977	-0.100586	0.027832
-20.98	-0.0180664	-0.0937499	-0.0288086	-0.0620117	-0.0581055	0.0126953	-0.0996093	0.0288086
-20.88	-0.0136718	-0.0844726	-0.0195312	-0.0581054	-0.0722656	0.0117188	-0.0966797	0.0239258
-20.78	-0.0244141	-0.0717774	-0.0209961	-0.0571289	-0.0595703	0.00342	-0.0957032	0.0327148
-20.68	-0.0258788	-0.0742186	-0.0327147	-0.0532225	-0.0644531	0.00732	-0.0864256	0.0146486
-20.58	-0.0205078	-0.0727539	-0.0185547	-0.0581055	-0.0698242	0.00244	-0.0825195	0.0239258
-20.48	-0.00488	-0.0639643	-0.00684	-0.0375977	-0.0439453	0.0229492	-0.0590815	0.0429688
-20.38	0.0107428	-0.044433	0.0141608	-0.0244135	-0.019043	0.0346686	-0.0434564	0.0498053
-20.28	0.0327148	-0.0351565	0.0415039	-0.00879	0.000488	0.0532227	-0.0292971	0.0732422
-20.18	0.0317385	-0.0322263	0.0327151	-0.0151365	-0.00977	0.0454104	-0.0366209	0.0644534
-20.08	0.0380859	-0.0351563	0.0297852	-0.000977	-0.00586	0.050293	-0.027832	0.0732422
-19.98	0.0366211	-0.0327145	0.0283203	0	-0.0258789	0.034668	-0.037109	0.0639648
-19.88	0.0551758	-0.0170898	0.0478516	0.000488	-0.0136719	0.0532227	-0.0292969	0.0795898
-19.78	0.0458984	-0.0234376	0.0390625	-0.00342	-0.0166016	0.0439453	-0.0278321	0.0849609
-19.68	0.0537101	-0.0166024	0.0390617	-0.0166024	-0.0253906	0.0493156	-0.0185555	0.0800773
-19.58	0.0341797	-0.0483398	0.0244141	-0.0322266	-0.034668	0.0283203	-0.0395508	0.0576172
-19.48	0.0302734	-0.0507818	0.0258789	-0.0336914	-0.0283203	0.0385742	-0.0278326	0.0678711
-19.38	0.00684	-0.0742187	0.00781	-0.0361328	-0.0449219	0.0219727	-0.0292968	0.0498047
-19.28	0.0161133	-0.0634762	-0.00146	-0.0268555	-0.0424805	0.0141602	-0.0366208	0.0317383
-19.18	0.0146484	-0.0654297	0.0126953	-0.0205078	-0.0424805	0.0268554	-0.0395508	0.0341797
-19.08	0.00293	-0.0727539	0.0117188	-0.0307617	-0.0449219	0.00635	-0.0419922	0.027832
-18.98	-0.00488	-0.0664059	0.0205078	-0.0180664	-0.0361328	0.00195	-0.0502926	0.0249023
-18.88	-0.00635	-0.0546879	0.0273434	-0.00879	-0.0463867	-3.58e-07	-0.049805	0.0380856
-18.78	-0.0102539	-0.0639644	0.0205078	-0.0102539	-0.065918	-0.0175781	-0.0722652	0.0107422
-18.68	0.000489	-0.0532224	0.0312502	0.0107424	-0.0541992	-0.00928	-0.0693357	0.0185549
-18.58	0.0146484	-0.0351563	0.0478516	0.0083	-0.0581055	-0.0209961	-0.0786133	-0.000977
-18.48	0.0185547	-0.040527	0.0361328	0	-0.0698242	-0.027832	-0.0786129	-0.0229492
-18.38	0.0185542	-0.0249028	0.0507808	-0.000977	-0.065918	-0.0341801	-0.0683598	-0.0415044
-18.28	0.00684	-0.046875	0.0415039	-0.0332031	-0.0957031	-0.0380859	-0.090332	-0.0791016
-18.18	0.0146484	-0.0649414	0.0375977	-0.0439453	-0.106445	-0.0395508	-0.108398	-0.0893555
-18.08	0.0249023	-0.0664063	0.0273438	-0.0634766	-0.103516	-0.0390625	-0.11377	-0.110352
-17.98	0.00439	-0.0883791	0.00244	-0.0751953	-0.116699	-0.0732422	-0.14502	-0.141602
-17.88	-0.00195	-0.0961912	-0.0209959	-0.0971677	-0.124512	-0.0991209	-0.159179	-0.169922
-17.78	-0.000977	-0.106934	-0.0117188	-0.0932617	-0.124512	-0.104492	-0.170898	-0.180664
-17.68	-0.0205082	-0.115723	-0.0224613	-0.0908207	-0.126953	-0.112305	-0.172364	-0.190918
-17.58	-0.0351563	-0.130371	-0.0405273	-0.09375	-0.149414	-0.141113	-0.201172	-0.213379
-17.48	-0.0307617	-0.132812	-0.0444336	-0.0986328	-0.150391	-0.147461	-0.207519	-0.21582
-17.38	-0.0283202	-0.127441	-0.0224608	-0.0893554	-0.140137	-0.138184	-0.199707	-0.219726
-17.28	-0.0322266	-0.124023	-0.0170898	-0.0922852	-0.157227	-0.148926	-0.215332	-0.239258
-17.18	-0.043945	-0.128906	-0.0209957	-0.110351	-0.163574	-0.155273	-0.22705	-0.256347
-17.08	-0.0439453	-0.10791	-0.03125	-0.108887	-0.171387	-0.165527	-0.229492	-0.257324
-16.98	-0.0322266	-0.101563	-0.0302734	-0.119629	-0.173828	-0.168457	-0.242676	-0.254883
-16.88	-0.0424801	-0.10791	-0.0493161	-0.130859	-0.185547	-0.1875	-0.270019	-0.267578
-16.78	-0.0375977	-0.116211	-0.0576172	-0.123535	-0.186035	-0.182617	-0.259765	-0.271973
-16.68	-0.0400394	-0.106446	-0.0717776	-0.133789	-0.187012	-0.194336	-0.270996	-0.279785
-16.58	-0.0541992	-0.134277	-0.0991211	-0.161133	-0.201172	-0.219238	-0.291016	-0.286133
-16.48	-0.0766602	-0.148437	-0.123535	-0.179199	-0.226074	-0.239746	-0.311523	-0.288574
-16.38	-0.0830071	-0.162597	-0.142089	-0.180663	-0.241699	-0.237304	-0.309081	-0.293945
-16.28	-0.0727539	-0.155273	-0.131836	-0.179688	-0.235352	-0.234863	-0.308106	-0.26416
-16.18	-0.0942383	-0.15332	-0.149902	-0.181641	-0.242676	-0.237305	-0.306152	-0.258789
-16.08	-0.105469	-0.164063	-0.15918	-0.20166	-0.254883	-0.245117	-0.314453	-0.26416
-15.98	-0.0908203	-0.15625	-0.158691	-0.194824	-0.251953	-0.233398	-0.293457	-0.241699
-15.88	-0.102539	-0.153808	-0.170898	-0.200195	-0.241699	-0.228027	-0.287109	-0.235351
-15.78	-0.111328	-0.15332	-0.171875	-0.200195	-0.233887	-0.217773	-0.286621	-0.227539
-15.68	-0.104003	-0.145995	-0.165526	-0.193847	-0.22998	-0.211425	-0.283202	-0.219725
-15.58	-0.0932617	-0.122559	-0.149902	-0.155762	-0.202637	-0.174805	-0.242676	-0.174316
-15.48	-0.100098	-0.125	-0.160645	-0.162598	-0.18457	-0.15918	-0.230957	-0.174316
-15.38	-0.116699	-0.133789	-0.15625	-0.16748	-0.183105	-0.165527	-0.237304	-0.163574
-15.28	-0.11084	-0.121582	-0.147461	-0.144531	-0.166504	-0.155762	-0.226074	-0.154785
-15.18	-0.107421	-0.110351	-0.132812	-0.134765	-0.154297	-0.138183	-0.213866	-0.140136
-15.08	-0.0961914	-0.0952148	-0.108398	-0.121094	-0.12207	-0.116211	-0.177734	-0.10791
-14.98	-0.0908203	-0.071777	-0.0976563	-0.114258	-0.108887	-0.112305	-0.16455	-0.097168
-14.88	-0.0839844	-0.0610352	-0.0913086	-0.0932617	-0.0878906	-0.0952149	-0.156738	-0.0854492
-14.78	-0.09375	-0.0615227	-0.0981445	-0.0961914	-0.0805664	-0.0957031	-0.155761	-0.0874023
-14.68	-0.0620115	-0.0322263	-0.0781248	-0.0776365	-0.0629883	-0.0756834	-0.135742	-0.0737302
-14.58	-0.0571289	-0.0366211	-0.0600586	-0.0712891	-0.065918	-0.059082	-0.117676	-0.0556641
-14.48	-0.0751953	-0.0468746	-0.0717773	-0.0688477	-0.0634766	-0.074707	-0.126953	-0.0649414
-14.38	-0.0620118	-0.0454102	-0.0703126	-0.0595704	-0.0527344	-0.0561524	-0.116211	-0.0463868
-14.28	-0.0571289	-0.0351563	-0.0717773	-0.0595703	-0.0541992	-0.0600586	-0.109863	-0.0478516
-14.18	-0.0620116	-0.0351562	-0.0717773	-0.0620116	-0.0556641	-0.0693358	-0.109863	-0.0361327
-14.08	-0.0532227	-0.0209961	-0.0576172	-0.0688477	-0.050293	-0.0551758	-0.107422	-0.0361328
-13.98	-0.0322266	-0.0117192	-0.0498047	-0.0478516	-0.0361328	-0.0458984	-0.098145	-0.0283203
-13.88	-0.0439456	-0.0170901	-0.0678713	-0.0595706	-0.0541992	-0.0576174	-0.100586	-0.0400393
-13.78	-0.0424805	-0.0297849	-0.0664063	-0.065918	-0.0629883	-0.0561523	-0.116211	-0.0361328
-13.68	-0.0361333	-0.0258794	-0.060059	-0.0595708	-0.0541992	-0.0405278	-0.098145	-0.0361333
-13.58	-0.0361328	-0.0351563	-0.0717773	-0.0649414	-0.065918	-0.0615234	-0.109863	-0.050293
-13.48	-0.0361328	-0.0351562	-0.0717773	-0.0737305	-0.0595703	-0.0615234	-0.103516	-0.0595703
-13.38	-0.0273437	-0.0249023	-0.0576171	-0.0688476	-0.065918	-0.0605468	-0.107422	-0.0493164
-13.28	-0.0322266	-0.0234375	-0.0561523	-0.0673828	-0.0620117	-0.0654297	-0.0942383	-0.0375977
-13.18	-0.0205078	-0.0117188	-0.0561523	-0.0595703	-0.0644531	-0.0537109	-0.0942383	-0.0439453
-13.08	-0.0205078	-0.00391	-0.0507813	-0.0595703	-0.0751953	-0.0458984	-0.0942383	-0.0439453
-12.98	-0.0307617	-0.00244	-0.0703125	-0.0698242	-0.0800781	-0.0561523	-0.0966794	-0.0566406
-12.88	-0.0166016	0.00146	-0.0522461	-0.0541992	-0.065918	-0.0498047	-0.090332	-0.0478516
-12.78	-0.0166016	-0.00928	-0.0522461	-0.0634766	-0.065918	-0.0498047	-0.090332	-0.0478516
-12.68	-0.00488	-0.0156254	-0.0522464	-0.0517582	-0.065918	-0.0522464	-0.0903324	-0.0400394
-12.58	-0.0141602	-0.0170898	-0.0615234	-0.0625	-0.0581055	-0.0566406	-0.0878906	-0.0493164
-12.48	0.00439	0.00391	-0.0444336	-0.0517578	-0.0581055	-0.0380859	-0.0786136	-0.0424805
-12.38	-0.0102539	-0.00635	-0.0537109	-0.0595703	-0.0541992	-0.0483398	-0.0786133	-0.0478516
-12.28	-0.00342	-0.0156249	-0.0600586	-0.0595703	-0.0463867	-0.0576172	-0.0668944	-0.0478516
-12.18	-0.0102536	-0.0146481	-0.0458981	-0.0478512	-0.0322266	-0.0551754	-0.0644528	-0.0375973
-12.08	0.00684	-0.0117188	-0.0366211	-0.0400391	-0.0244141	-0.0380859	-0.0551758	-0.0297852
-11.98	0.0083	0.00147	-0.0234375	-0.0385742	-0.0175781	-0.0366211	-0.0458982	-0.034668
-11.88	0.014648	0.00537	-0.0195317	-0.0219731	-0.0112305	-0.0302739	-0.0395512	-0.0283208
-11.78	0.0146484	-0.0156253	-0.0327148	-0.0400391	-0.0151367	-0.0302734	-0.0395511	-0.0283203
-11.68	0.00684	-0.015625	-0.0405273	-0.0478516	-0.0229492	-0.0380859	-0.0473633	-0.0361328
-11.58	0.00684	-0.015625	-0.0405273	-0.0400391	-0.0112305	-0.0395508	-0.0356445	-0.0283203
-11.48	0.0146484	-0.0170898	-0.0405273	-0.0283203	-0.00342	-0.0380859	-0.0356444	-0.0283203
-11.38	0.0170901	-0.00928	-0.0380857	-0.0258786	-0.00342	-0.0239255	-0.0253904	-0.0141599
-11.28	0.0224609	-0.00244	-0.03125	-0.019043	0.00586	-0.0170898	-0.0185555	-0.00977
-11.18	-0.0112304	-0.0234374	-0.0405273	-0.0307616	-0.0151367	-0.0380858	-0.0302733	-0.0322265
-11.08	0.00391	-0.0131836	-0.0405273	-0.0375977	-0.00488	-0.0356445	-0.0292969	-0.0297852
-10.98	0.00684	-0.00635	-0.0327148	-0.0205078	0.00439	-0.0263672	-0.0200195	-0.00879
-10.88	0.00684	-0.00391	-0.0327151	-0.0205081	0.00293	-0.0185549	-0.0200198	-0.0102541
-10.78	0.012207	-0.0102537	-0.0405273	-0.0151367	0.00195	-0.0249023	-0.0146482	-0.0214844
-10.68	0.0185547	0.00391	-0.0273438	-0.00244	0.00586	-0.00684	-0.0083	0.00146
-10.58	0.0185547	0.00146	-0.0224609	-0.00879	0.00439	-0.00684	-0.0083	0.00293
-10.48	0.0185547	0.00391	-0.0288086	-0.00879	0.0161133	0.00488	0.00195	0.00293
-10.38	0.00684	-0.00781	-0.0405273	-0.0205078	0.00439	-0.00928	-0.000488	-0.00879
-10.28	0.0146484	-0.00781	-0.03125	-0.0112305	0.0146484	-0.0083	0.0112305	-0.00879
-10.18	0.0239258	-0.00781	-0.0131836	-0.0126953	0.0083	0.000977	0.0112305	-0.00879
-10.08	0.0146484	-0.00146	-0.0146484	-0.000977	0.00586	0.0126953	0.0229492	0.00293
-9.98	0.0146484	0.00391	-0.0209961	-0.000977	-0.00342	0.0126953	0.0229489	0.00293
-9.88	0.00684	-0.00391	-0.0209961	-0.00879	-0.00879	0.00488	0.0151367	0.00293
-9.78	0.0146484	-0.00391	-0.0209961	-0.000977	0.00586	0.0126953	0.0229492	0.00293
-9.68	0.0146484	0.00537	-0.00928	0.0083	-0.00342	0.0126953	0.0205078	0.00293
-9.58	0.0263672	-0.00391	-0.00928	-0.000977	-0.00342	0.0126953	0.0229492	0.00293
-9.48	0.0263672	0.00391	-0.00928	-0.000977	0.0161133	0.0126953	0.0229492	0.00293
-9.38	0.0263667	0.00391	0.00244	0.0107417	0.0161133	0.0244136	0.0332027	0.014648
-9.28	0.0263672	0.00244	-0.00928	0.00537	0.00439	0.0126953	0.0307617	0.00293
-9.18	0.0263672	-0.00391	-0.00146	0.000488	0.0161133	0.0126953	0.0307617	0.00293
-9.08	0.0317383	-0.00391	-0.00146	0.00537	0.0161133	0.0205078	0.0424805	0.00293
-8.98	0.0224609	-0.00391	0.0102539	0.0107422	0.0214844	0.0205078	0.0424805	0.0107422
-8.88	0.0224609	0.00391	0.0180664	0.0107422	0.0239258	0.0322266	0.050293	0.0107422
-8.78	0.0341797	0.00391	0.0297852	0.0185547	0.0224609	0.0322266	0.0620118	0.0224609
-8.68	0.036621	0.00635	0.0297851	0.020996	0.0185547	0.0346679	0.064453	0.0249023
-8.58	0.0341797	0.00391	0.0283203	0.0185547	0.0239258	0.0322266	0.0620117	0.0224609
-8.48	0.0405273	0.0131835	0.0351563	0.0302734	0.0239258	0.0322266	0.0620116	0.0302734
-8.38	0.0317377	0.00146	0.0351557	0.0278315	0.0332031	0.0375971	0.0673823	0.0278315
-8.28	0.0288086	-0.00537	0.0283203	0.0209961	0.0185547	0.0229492	0.0527347	0.0131836
-8.18	0.0380859	0.015625	0.0375977	0.0419922	0.027832	0.0322266	0.0737305	0.0341797
-8.08	0.0356445	0.015625	0.0493164	0.0419922	0.0371094	0.0439453	0.0737305	0.0341797
-7.98	0.0263672	0.0156249	0.0478516	0.0419922	0.0356445	0.0439453	0.0737304	0.0458984
-7.88	0.0239254	0.0131832	0.0585934	0.0473629	0.0332031	0.0532223	0.0712887	0.0434567
-7.78	0.0131836	0.00391	0.0493164	0.0380859	0.0239258	0.0439453	0.0620113	0.0341797
-7.68	0.00293	0.00391	0.0493164	0.0380859	0.0239258	0.0375977	0.050293	0.0302734
-7.58	0.00293	0.00244	0.0571289	0.0498047	0.0239258	0.0283203	0.0620117	0.0302734
-7.48	-0.00244	-0.00928	0.0517578	0.0444336	0.0263672	0.034668	0.0644535	0.0249023
-7.38	0.0185547	0.00537	0.0585938	0.0615234	0.0356445	0.0463867	0.0737305	0.0341797
-7.28	0.0185547	-0.00391	0.0493164	0.0732422	0.0356445	0.0556641	0.0854492	0.0458984
-7.18	0.0185542	0.00781	0.0610347	0.0708003	0.0473633	0.0556636	0.0854488	0.045898
-7.08	0.00684	0.00391	0.0571289	0.0498047	0.0356445	0.0493164	0.081543	0.0419922
-6.98	0.00684	0.00391	0.0571289	0.0576172	0.0356445	0.0400391	0.081543	0.0419922
-6.88	0.0161133	0.015625	0.0688477	0.0576172	0.043457	0.0400391	0.081543	0.0419922
-6.78	0.00684	0.015625	0.0688477	0.0561523	0.0419922	0.0517578	0.0932617	0.0395508
-6.68	0.0146484	0.015625	0.0805664	0.0615234	0.0473633	0.0517578	0.0908203	0.0419922
-6.58	0.0146484	0.0234375	0.0791016	0.0615234	0.0473633	0.0517578	0.0893555	0.0444336
-6.48	0.0146484	0.0351563	0.0727539	0.0615234	0.059082	0.0595703	0.0893555	0.0615234
-6.38	0.0146481	0.035156	0.0805661	0.0693356	0.059082	0.0712888	0.0893552	0.0615231
-6.28	0.00537	0.0273438	0.0820313	0.0732422	0.059082	0.0634766	0.0932617	0.0629883
-6.18	-0.000977	0.0336915	0.072754	0.0732422	0.059082	0.0634766	0.0932618	0.053711
-6.08	0.012207	0.0405273	0.0820313	0.0864258	0.0605469	0.0649414	0.0947266	0.0576172
-5.98	0.0263672	0.0546871	0.0961914	0.108398	0.0864258	0.0791016	0.116699	0.0786133
-5.88	0.01709	0.0454103	0.0986329	0.0991212	0.074707	0.0698243	0.105957	0.0600587
-5.78	0.0083	0.036621	0.101563	0.0996094	0.0683594	0.0727539	0.102539	0.0629883
-5.68	0.0185547	0.046875	0.100098	0.0888672	0.0668945	0.0712891	0.0932617	0.0615234
-5.58	0.0161133	0.0561523	0.0986328	0.0888672	0.0668945	0.0712891	0.0908203	0.0615234
-5.48	-0.00488	0.046875	0.09375	0.0888672	0.0668945	0.0698242	0.081543	0.0615234
-5.38	0.00684	0.0468746	0.0986325	0.087402	0.0654297	0.0634762	0.0815426	0.0615231
-5.28	-0.00244	0.037598	0.0830078	0.0717773	0.0498047	0.065918	0.072266	0.0522461
-5.18	0.00684	0.0546875	0.0922852	0.0810547	0.0473633	0.0634766	0.081543	0.0615234
-5.08	0.00684	0.0522461	0.0976563	0.0810547	0.0473633	0.0610352	0.0839844	0.0600586
-4.98	0.00537	0.0429693	0.100098	0.0927734	0.0668945	0.0517578	0.0986333	0.0537109
-4.88	0.0131839	0.0571293	0.114258	0.114746	0.0786133	0.0659183	0.103516	0.0795902
-4.78	0.027832	0.0649417	0.128906	0.124023	0.0786133	0.0869141	0.112793	0.0864258
-4.68	0.0263672	0.078125	0.127441	0.141113	0.0981445	0.0947266	0.120605	0.0849609
-4.58	0.0263672	0.0664063	0.137695	0.122559	0.0981445	0.0947266	0.120605	0.0927734
-4.48	0.0161133	0.0585938	0.131348	0.131836	0.0957031	0.0947266	0.120605	0.0927734
-4.38	-0.00488	0.0468754	0.131348	0.121582	0.0864258	0.0830083	0.111329	0.0927739
-4.28	0.00537	0.0585941	0.131348	0.131836	0.0981445	0.0947266	0.104981	0.0952148
-4.18	0.000489	0.0561526	0.132813	0.133301	0.0942383	0.0922854	0.106446	0.0981448
-4.08	-0.00488	0.0546875	0.136719	0.12793	0.0942383	0.097168	0.112793	0.0927734
-3.98	-0.00488	0.0639652	0.125977	0.138184	0.103516	0.0922852	0.110352	0.102051
-3.88	-0.0166012	0.0532231	0.127442	0.131836	0.103027	0.0908207	0.108887	0.0810551
-3.78	-0.0151367	0.0546886	0.121094	0.133301	0.0878906	0.0791016	0.108888	0.0810547
-3.68	0.00684	0.0756837	0.129883	0.147461	0.107422	0.0947267	0.112793	0.0903321
-3.58	-0.00391	0.0571289	0.111816	0.122559	0.100586	0.102539	0.115234	0.0820313
-3.48	-0.000977	0.0844727	0.111816	0.131836	0.105957	0.102539	0.129883	0.0927734
-3.38	-0.000976	0.0664067	0.0986333	0.129395	0.105957	0.089356	0.119141	0.08252
-3.28	-0.00195	0.0693365	0.103027	0.112305	0.119141	0.0883789	0.118165	0.074707
-3.18	-0.00879	0.0532235	0.0961922	0.120118	0.131836	0.0908211	0.120606	0.088868
-3.08	0.00537	0.0546875	0.110352	0.12793	0.14502	0.112793	0.140137	0.0991211
-2.98	0.0083	0.0483405	0.118652	0.121582	0.138672	0.113281	0.13379	0.0825195
-2.88	0.013185	0.0454116	0.124513	0.114748	0.135742	0.104982	0.129396	0.0991225
-2.78	0.0317383	0.0639653	0.117188	0.105957	0.142578	0.10791	0.127442	0.116211
-2.68	0.0234387	0.0429699	0.107911	0.0781262	0.135742	0.101075	0.0893567	0.0927746
-2.58	0.00928	0.0244141	0.097168	0.0639648	0.134277	0.0996094	0.090332	0.0834961
-2.48	0.012207	-0.00244	0.0717773	0.050293	0.120605	0.0859375	0.0556643	0.0629883
-2.38	-0.0346679	-0.0468749	0.0375977	-0.0141601	0.0864258	0.0283204	0.0205079	0.0122071
-2.28	-0.0415039	-0.0742171	0.0283203	-0.0219727	0.0473633	0.00879	-0.00976	0.0234375
-2.18	-0.00879	-0.0390624	0.0571291	-0.00342	0.100586	0.00488	0.0190431	0.0380861
-2.08	-0.0478516	-0.0273438	0.0454102	-0.00244	0.103516	-0.00293	0.0463867	0.012207
-1.98	-0.118164	-0.074218	0.0234375	-0.019043	0.108398	-0.0170898	0.0463875	-0.034668
-1.88	-0.0854489	-0.0624997	-0.00293	-0.0400388	0.130859	-0.000488	0.0839847	-0.0454099
-1.78	-0.0844727	-0.0883799	-0.0390625	-0.0307617	0.135742	-0.00781	0.0908194	-0.0332031
-1.68	-0.0673841	-0.113283	-0.0288099	-0.0195325	0.120117	0.00342	0.0815417	-0.0649427
-1.58	-0.0283203	-0.113281	-0.0522461	-0.00732	0.126953	0.0112305	0.0683594	-0.0219727
-1.48	-0.00732	-0.0991247	-0.0654297	0.0185547	0.102051	0.0336914	0.0712855	0.0302734
-1.38	0.0654278	-0.0717792	-0.0288105	0.0263653	0.0800781	0.0424786	0.0541973	0.0395489
-1.28	0.161621	0.0122043	0.00928	0.0537109	0.156738	0.118164	0.11279	0.104492
-1.18	0.190426	0.042965	0.046383	0.102047	0.164551	0.158688	0.144039	0.177242
-1.08	0.228027	0.0571289	0.104004	0.12793	0.206055	0.218262	0.144043	0.182617
-0.98	0.208984	0.0805609	0.113281	0.130371	0.146484	0.204102	0.161127	0.180176
-0.88	0.148924	0.0795882	0.0195296	0.112791	0.081543	0.156248	0.104002	0.111326
-0.78	0.0913086	0.0297891	0.0126953	0.0756836	0.122559	0.108398	0.0761758	0.0483398
-0.68	0.125494	0.111334	0.105963	0.0810602	0.193848	0.104498	0.0854547	0.0478571
-0.58	0.0869141	0.11084	0.143066	0.0126953	0.208984	0.00879	0.0639648	-0.000977
-0.48	0.209961	0.0996178	0.221191	0.12207	0.193848	0.0932617	0.181161	0.12207
-0.38	0.276373	0.105475	0.271979	0.200201	0.138672	0.13526	0.224127	0.157233
-0.28	0.264648	-0.0039	0.223633	0.10791	0.0615234	0.0185547	0.240242	0.0986328
-0.18	0.245123	0.0390688	0.292975	0.077643	0.211426	-0.0288023	0.280768	-0.0331969
-0.08	0.227051	0.0209961	0.212891	0.043457	0.0327148	-0.0458984	0.230957	-0.17334
0.019997	0.0742188	-0.0185547	0.0512695	0.00781	-0.102539	-0.150391	0.0620117	0.0947266
0.119995	-1.47412*	-0.663721*	-0.0693359	-1.39453*	0.963867	-1.7334*	-0.267237	-0.0664063
0.220001	-6.36145*	-3.00354*	-0.539183*	-4.56164*	6.50146*	-5.20422*	-0.590452	1.92859
0.32	-8.02148*	-4.28271*	0.435059*	-3.43408*	12.1636*	-2.95996*	0.757324	10.5132*
0.419998	-3.32764*	-2.53467*	3.07275*	3.57861*	8.74658*	6.72266*	5.11816*	22.7637*
0.519997	8.22754*	3.82324*	6.49219*	13.7261*	-9.16699*	19.6592*	11.4805*	27.6572*
0.619995	5.90039*	4.1966*	3.03223*	7.56201*	-9.86426*	11.3555*	8.33576*	12.1006*
0.720001	2.73365*	2.64039*	0.397223*	2.97974*	-1.27783*	5.60132*	5.89429*	3.80494*
0.82	2.14648*	2.60303*	-0.0307617*	1.93799	1.79004	4.04834*	5.31348	2.26904
0.919998	1.56396*	2.26172*	-0.469238*	1.48682	2.41309	3.19043	5.26855	2.27588
1.02	1.1792*	1.94043	-0.520996*	1.16992	2.84717	2.93066	4.98242	2.37451
1.12	0.921875	1.42981	-0.587891*	0.95166	2.85352	2.95361	4.9552	2.84521
1.22	0.817023	1.36341	-0.40661*	1.19446	2.74023	3.09095	5.35853	3.51966
1.32	0.895508	1.41211	-0.117676*	1.3374	3	3.42627	5.60693	4.30762
1.42	0.646973	1.14844	-0.362793*	1.27734	3.13184	3.57471	5.81836	4.76025
1.52	0.536133	1.07959	0.0195313	1.43164	3.23486	3.88916	5.84131	5.2627
1.62	0.677734	0.850183	0.165039	1.85059	3.34961	4.06348	6.19637	5.82471
1.72	0.632888	1.00105	0.225173	1.83455	3.5083	4.63191	6.53718	6.48054
1.82	0.569824	1.13184	0.457031	2.04736	3.44043	4.67578	6.5166	7.09717
1.92	0.501953	0.993652	0.39209	1.98389	3.74414	4.84619	6.60791	7.4624
2.02	0.355957	0.742188	0.630371	2.03418	3.68945	4.98828	6.73682	7.66406
2.12	0.225586	0.613321	0.405762	1.82324	3.70996	4.81543	6.42533	7.68652
2.22	0.0976996	0.666059	0.430219	1.96342	3.84229	4.98881	6.57377	7.84868
2.32	0.39502	0.800781	0.445313	2.17529	4.01416	5.25146	6.81592	8.30762
2.42	0.34082	0.748047	0.516113	2.29736	4.00586	5.34766	6.82764	8.48486
2.52	0.545898	0.846191	0.646973	2.36621	4.05127	5.52686	6.96045	8.78174
2.62	0.506836	0.802262	0.660156	2.20361	3.97217	5.63135	7.06349	8.97461
2.72	0.512218	0.755382	0.60841	2.29444	3.99658	5.70802	7.19093	9.1006
2.82	0.385742	0.625	0.558594	2.35596	4.02246	5.74316	7.27539	9.22803
2.92	0.403809	0.695313	0.644531	2.37793	4.09424	5.86426	7.3501	9.40674
3.02	0.496582	0.761719	0.688477	2.47949	4.21533	5.979	7.42773	9.6084
3.12	0.467773	0.754889	0.771973	2.46777	4.25684	6.04639	7.46046	9.72559
3.22	0.399908	0.757818	0.81983	2.38819	4.22949	6.04883	7.48633	9.77784
3.32	0.359863	0.76709	0.841309	2.37061	4.25879	6.10303	7.52197	9.8208
3.42	0.445801	0.79541	0.87207	2.43896	4.2959	6.21191	7.55664	9.9248
3.52	0.464844	0.789063	0.891602	2.46094	4.31543	6.28955	7.62305	9.98975
3.62	0.474609	0.798345	0.935059	2.50439	4.32227	6.32422	7.70948	10.0435
3.72	0.487309	0.82813	0.965825	2.55909	4.38184	6.33301	7.72999	10.1099
3.82	0.479492	0.848633	0.985352	2.56396	4.39355	6.37354	7.7832	10.1772
3.92	0.462402	0.832031	0.96875	2.55762	4.39893	6.36426	7.76904	10.1958
4.02	0.467773	0.806152	0.981445	2.57715	4.41846	6.37988	7.80029	10.2295
4.12	0.473145	0.76709	0.98584	2.58252	4.43555	6.39307	7.80469	10.291
4.22	0.438968	0.748538	0.969729	2.56397	4.42627	6.3628	7.79883	10.3242
4.32	0.442871	0.753906	0.967285	2.58887	4.4248	6.38135	7.82617	10.3794
4.42	0.410645	0.738281	0.990723	2.6123	4.43945	6.38379	7.85645	10.4326
4.52	0.414551	0.73584	0.990723	2.6123	4.42236	6.39941	7.87842	10.4795
4.62	0.436523	0.757814	1.00928	2.65039	4.4707	6.45166	7.92139	10.5591
4.72	0.419436	0.775882	1.00196	2.64209	4.49512	6.47217	7.94483	10.603
4.82	0.443359	0.776367	1.02881	2.67871	4.51514	6.49609	7.99951	10.6489
4.92	0.433594	0.782227	1.02051	2.69287	4.52246	6.52148	8.00977	10.689
5.02	0.449707	0.786621	1.01807	2.68799	4.51367	6.51953	8.04004	10.7114
5.12	0.428711	0.771974	1.01807	2.6748	4.5083	6.51904	8.04639	10.7373
5.22	0.435059	0.774902	1.02979	2.67871	4.51221	6.5376	8.06982	10.7686
5.32	0.435547	0.773438	1.03906	2.68799	4.49658	6.52051	8.05957	10.7793
5.42	0.4375	0.76416	1.03223	2.67725	4.49512	6.54248	8.08008	10.7983
5.52	0.447266	0.755371	1.04932	2.6709	4.48633	6.55078	8.11035	10.8193
5.62	0.444336	0.759279	1.0625	2.69189	4.49658	6.55957	8.13233	10.8311
5.72	0.462403	0.754883	1.06738	2.69678	4.51465	6.58936	8.16211	10.8701
5.82	0.456055	0.749023	1.07031	2.69971	4.50586	6.6001	8.17041	10.8818
5.92	0.467773	0.756348	1.06885	2.69824	4.51758	6.61035	8.19092	10.9053
6.02	0.477051	0.765625	1.09082	2.70996	4.54346	6.62061	8.2207	10.9443
6.12	0.483398	0.746095	1.1001	2.69824	4.53564	6.63379	8.22217	10.9639
6.22	0.493652	0.752442	1.11035	2.71094	4.55371	6.65186	8.24951	10.999
6.32	0.48584	0.734375	1.104	2.71924	4.55371	6.66504	8.25342	11.0029
6.42	0.499023	0.726563	1.125	2.7124	4.56055	6.68213	8.28467	11.0342
6.52	0.484863	0.724121	1.13672	2.7168	4.56299	6.67041	8.2876	11.0513
6.62	0.475586	0.707032	1.12207	2.69824	4.54736	6.67139	8.28076	11.0601
6.72	0.479492	0.709473	1.14307	2.70996	4.56689	6.68213	8.29883	11.085
6.82	0.479492	0.70459	1.14307	2.7085	4.57861	6.68457	8.3042	11.0967
6.92	0.487305	0.703125	1.15088	2.70996	4.58398	6.69238	8.31982	11.1216
7.02	0.473145	0.692871	1.14844	2.70752	4.57227	6.69775	8.3291	11.1294
7.12	0.475586	0.695313	1.15088	2.70996	4.57471	6.71191	8.35107	11.1514
7.22	0.475587	0.695313	1.16113	2.70996	4.57471	6.71191	8.36035	11.1694
7.32	0.47168	0.703125	1.17822	2.71777	4.58252	6.729	8.3667	11.1802
7.42	0.480957	0.703125	1.18994	2.72949	4.59424	6.73926	8.39648	11.2021
7.52	0.464844	0.70166	1.19775	2.72803	4.59131	6.73633	8.40039	11.2085
7.62	0.483398	0.697755	1.18994	2.72705	4.5957	6.74316	8.40967	11.2334
7.72	0.484863	0.71875	1.20166	2.73193	4.6123	6.7627	8.43066	11.2505
7.82	0.478027	0.707031	1.20166	2.74121	4.60596	6.7627	8.43311	11.2593
7.92	0.495117	0.714844	1.21729	2.76074	4.62549	6.78223	8.46045	11.2725
8.02	0.506836	0.71875	1.229	2.77246	4.63721	6.7915	8.47852	11.3013
8.12	0.492676	0.716309	1.22656	2.76758	4.63623	6.79932	8.479	11.3076
8.22	0.50293	0.714844	1.23926	2.76855	4.65283	6.80811	8.48779	11.3208
8.32	0.501465	0.705566	1.24707	2.76709	4.65137	6.80811	8.49658	11.3179
8.42	0.506836	0.710938	1.25244	2.77246	4.65527	6.82275	8.50488	11.3428
8.52	0.506836	0.699219	1.25244	2.77246	4.64893	6.8252	8.50342	11.3608
8.62	0.504395	0.707032	1.26025	2.77881	4.65674	6.84082	8.52832	11.3833
8.72	0.506836	0.71875	1.27197	2.78418	4.66602	6.86279	8.54248	11.4053
8.82	0.506836	0.71875	1.28369	2.78174	4.66846	6.86182	8.54883	11.4106
8.92	0.504395	0.716309	1.28125	2.77002	4.66602	6.86182	8.55176	11.417
9.02	0.495117	0.695313	1.25781	2.76074	4.65674	6.85254	8.54785	11.4326
9.12	0.489746	0.703126	1.25635	2.76855	4.67236	6.8667	8.55664	11.4497
9.22	0.495117	0.707031	1.27979	2.78027	4.68408	6.88379	8.57373	11.4585
9.32	0.495117	0.707031	1.27979	2.78027	4.6958	6.88916	8.5791	11.4717
9.42	0.495117	0.695313	1.27979	2.78564	4.69434	6.8916	8.58154	11.4912
9.52	0.506836	0.707031	1.2915	2.78809	4.70752	6.90088	8.59961	11.52
9.62	0.506836	0.70459	1.28906	2.78662	4.70752	6.90186	8.60254	11.5327
9.72	0.506836	0.703125	1.2876	2.78809	4.71533	6.91113	8.60889	11.5537
9.82	0.505371	0.70166	1.28467	2.79834	4.72314	6.91895	8.61768	11.5693
9.92	0.498047	0.688965	1.28125	2.79102	4.70898	6.91113	8.61182	11.5747
10.02	0.493652	0.693848	1.27832	2.78662	4.71387	6.92139	8.61914	11.5977
10.12	0.499023	0.700684	1.29297	2.79199	4.72705	6.94531	8.6377	11.6152
10.22	0.487305	0.707032	1.29688	2.79981	4.73877	6.94238	8.66113	11.624
10.32	0.495117	0.703125	1.29541	2.80762	4.74414	6.96191	8.66602	11.6567
10.42	0.493652	0.713379	1.29395	2.81787	4.7334	6.9668	8.66992	11.668
10.52	0.48877	0.696777	1.29932	2.81299	4.72607	6.96484	8.66895	11.6763
10.62	0.506836	0.714844	1.31104	2.83105	4.74512	6.979	8.68311	11.6997
10.72	0.504395	0.712403	1.31885	2.84033	4.74658	6.97998	8.69483	11.7021
10.82	0.50293	0.710938	1.32422	2.83887	4.75195	6.98926	8.70801	11.728
10.92	0.50293	0.710938	1.31494	2.84668	4.74268	6.99854	8.71045	11.7412
11.02	0.5	0.708008	1.3252	2.84375	4.75146	7.00586	8.71533	11.7568
11.12	0.487305	0.696778	1.30713	2.82861	4.74658	7.00244	8.72217	11.7607
11.22	0.498047	0.707032	1.31641	2.84424	4.75977	7.01416	8.74463	11.792
11.32	0.495117	0.695313	1.30713	2.85059	4.76367	7.01904	8.74707	11.8208
11.42	0.50293	0.703125	1.3252	2.8584	4.77393	7.02979	8.75586	11.8389
11.52	0.50293	0.695313	1.31641	2.86475	4.77246	7.02832	8.76123	11.8687
11.62	0.50293	0.695313	1.30713	2.85596	4.77148	7.03857	8.76904	11.8794
11.72	0.50293	0.692871	1.30713	2.84668	4.77393	7.02979	8.7666	11.8896
11.82	0.491211	0.683594	1.30713	2.84668	4.77393	7.04004	8.77539	11.9067
11.92	0.489746	0.671875	1.30469	2.8584	4.79199	7.04785	8.7666	11.9155
12.02	0.495117	0.683594	1.30713	2.86768	4.79492	7.06885	8.78076	11.938
12.12	0.495117	0.682129	1.31885	2.8584	4.79736	7.07129	8.79883	11.9507
12.22	0.504395	0.664063	1.31738	2.86475	4.80518	7.07764	8.80029	11.9521
12.32	0.495117	0.664063	1.31104	2.8584	4.80518	7.08057	8.80957	11.981
12.42	0.495117	0.664063	1.31104	2.8584	4.81445	7.07764	8.81201	11.9912
12.52	0.495117	0.657715	1.31885	2.86768	4.81152	7.08301	8.81836	12.0015
12.62	0.483398	0.666505	1.32129	2.86084	4.80762	7.10254	8.83154	12.0146
12.72	0.483398	0.674316	1.33057	2.88037	4.82617	7.11279	8.84326	12.0342
12.82	0.492676	0.665527	1.32813	2.87158	4.81299	7.10938	8.84619	12.0488
12.92	0.495117	0.65625	1.33057	2.87402	4.80908	7.11279	8.84961	12.0483
13.02	0.481934	0.65625	1.33057	2.87939	4.81445	7.11182	8.85498	12.0537
13.12	0.478027	0.658692	1.33301	2.87256	4.81934	7.11426	8.86523	12.0732
13.22	0.484863	0.665527	1.35156	2.87939	4.83252	7.11816	8.88135	12.0889
13.32	0.478027	0.658691	1.34229	2.87256	4.81689	7.12061	8.87158	12.0928
13.42	0.484863	0.665527	1.34766	2.87939	4.82373	7.12354	8.88916	12.1021
13.52	0.478027	0.658691	1.33936	2.88281	4.80615	7.11426	8.88477	12.0991
13.62	0.487305	0.667969	1.34229	2.8833	4.82617	7.13232	8.90039	12.1162
13.72	0.487304	0.667968	1.34228	2.88183	4.81543	7.13525	8.90332	12.1226
13.82	0.475586	0.65625	1.33057	2.86865	4.80908	7.11963	8.90039	12.1216
13.92	0.475586	0.65625	1.32813	2.85986	4.81445	7.12842	8.90332	12.124
14.02	0.473145	0.653809	1.31885	2.8623	4.80518	7.13916	8.91357	12.1411
14.12	0.456055	0.644531	1.31738	2.8623	4.81543	7.14014	8.91748	12.1499
14.22	0.456055	0.644531	1.31104	2.85986	4.80664	7.14307	8.92139	12.1606
14.32	0.45752	0.645996	1.32178	2.85986	4.80664	7.13916	8.93213	12.1631
14.42	0.462402	0.652344	1.31885	2.86475	4.82324	7.14941	8.93945	12.1826
14.52	0.458496	0.654785	1.31982	2.87256	4.82861	7.16211	8.95264	12.1904
14.62	0.467773	0.664063	1.32031	2.88184	4.83398	7.17969	8.96045	12.2007
14.72	0.467773	0.662598	1.31885	2.88721	4.82324	7.17139	8.9707	12.2114
14.82	0.465332	0.65625	1.31885	2.87646	4.81445	7.17041	8.96191	12.2202
14.92	0.456055	0.65625	1.32813	2.87012	4.81689	7.17139	8.96973	12.2231
15.02	0.45752	0.657715	1.32031	2.88086	4.82471	7.17188	8.97998	12.2324
15.12	0.463867	0.664063	1.33691	2.87793	4.83398	7.18701	8.98779	12.2358
15.22	0.463867	0.664063	1.33057	2.88818	4.82324	7.18994	8.98926	12.2505
15.32	0.466309	0.666504	1.34082	2.88965	4.83887	7.18945	8.99023	12.25
15.42	0.474121	0.667969	1.34766	2.88965	4.8457	7.20166	9.00977	12.27
15.52	0.467773	0.667969	1.33691	2.88965	4.84424	7.20166	9.00879	12.2725
15.62	0.470215	0.66797	1.33301	2.90137	4.84521	7.20117	9.01221	12.2813
15.72	0.480957	0.669433	1.35547	2.90137	4.85889	7.22266	9.03369	12.2974
15.82	0.473145	0.664063	1.34766	2.89746	4.85596	7.21826	9.03613	12.3091
15.92	0.463867	0.664063	1.33838	2.89502	4.86133	7.20947	9.03711	12.3091
16.02	0.463867	0.671875	1.33691	2.896	4.85059	7.21582	9.04785	12.3062
16.12	0.462402	0.671875	1.33057	2.88965	4.85352	7.21729	9.04492	12.3091
16.22	0.456055	0.671875	1.33838	2.89746	4.84277	7.20654	9.04785	12.3062
16.32	0.456055	0.674316	1.34082	2.89746	4.84424	7.21191	9.06055	12.314
16.42	0.448242	0.675781	1.34229	2.90137	4.83643	7.22217	9.07227	12.3325
16.52	0.448242	0.675781	1.33984	2.8999	4.84424	7.22119	9.08301	12.3413
16.62	0.449707	0.674805	1.33203	2.89258	4.83789	7.21191	9.07129	12.3457
16.72	0.453613	0.671875	1.33594	2.89746	4.8418	7.22119	9.08154	12.3491
16.82	0.444336	0.671875	1.32666	2.89746	4.84277	7.21582	9.08936	12.3521
16.92	0.444336	0.671875	1.33691	2.90771	4.84424	7.21191	9.0791	12.3599
17.02	0.446777	0.674316	1.33301	2.90137	4.85596	7.22217	9.09033	12.3711
17.12	0.456055	0.683594	1.3501	2.91309	4.85449	7.22119	9.10254	12.3833
17.22	0.456054	0.683593	1.34766	2.91308	4.84814	7.22217	9.09961	12.3921
17.32	0.444336	0.67334	1.33984	2.9082	4.84717	7.21338	9.09766	12.3833
17.42	0.444336	0.691406	1.34473	2.90381	4.85059	7.21729	9.0957	12.4067
17.52	0.446777	0.693848	1.34082	2.8999	4.85596	7.22217	9.10107	12.4219
17.62	0.456055	0.703125	1.3501	2.9209	4.86377	7.23535	9.10742	12.4302
17.72	0.456055	0.703125	1.34766	2.92627	4.8623	7.23145	9.11035	12.4312
17.82	0.45752	0.692871	1.34766	2.91699	4.85742	7.23926	9.10889	12.4434
17.92	0.456055	0.705566	1.35889	2.91162	4.86768	7.24316	9.11279	12.4404
18.02	0.456055	0.714844	1.36182	2.93018	4.88477	7.25488	9.11914	12.4521
18.12	0.456055	0.714844	1.36182	2.9209	4.87402	7.26025	9.12207	12.4585
18.22	0.462403	0.714844	1.36182	2.9209	4.87695	7.26123	9.11816	12.4639
18.32	0.450684	0.717285	1.37354	2.92334	4.87012	7.26123	9.12158	12.4834
18.42	0.467773	0.725098	1.37354	2.93896	4.88574	7.2666	9.13623	12.4937
18.52	0.461426	0.720215	1.375	2.94336	4.89014	7.26563	9.14307	12.4966
18.62	0.461426	0.714844	1.36816	2.91699	4.87549	7.25879	9.12695	12.5005
18.72	0.452149	0.714844	1.36182	2.92725	4.88184	7.26904	9.12988	12.5093
18.82	0.45459	0.725098	1.37207	2.92334	4.88721	7.2627	9.12939	12.5107
18.92	0.463867	0.73584	1.38281	2.94336	4.89648	7.28125	9.14307	12.5239
19.02	0.456055	0.731934	1.38135	2.93262	4.90527	7.26904	9.13867	12.5317
19.12	0.453613	0.722656	1.37891	2.93018	4.9043	7.27441	9.1416	12.5288
19.22	0.458496	0.725097	1.38379	2.93115	4.90918	7.28223	9.13477	12.542
19.32	0.456055	0.722656	1.38135	2.92871	4.9043	7.28076	9.14941	12.542
19.42	0.45752	0.724121	1.38037	2.92871	4.90674	7.28369	9.14014	12.5498
19.52	0.463867	0.731445	1.3877	2.94287	4.91455	7.30176	9.16211	12.564
19.62	0.463867	0.746094	1.39551	2.95215	4.9248	7.30811	9.16895	12.5825
19.72	0.476563	0.748535	1.3916	2.9624	4.9209	7.31348	9.17236	12.582
19.82	0.473145	0.751465	1.40625	2.96289	4.9292	7.30713	9.17432	12.5981
19.92	0.479492	0.757813	1.4126	2.95996	4.93652	7.33154	9.18311	12.6138
20.02	0.484863	0.757813	1.41016	2.97021	4.92773	7.33447	9.18945	12.624
20.12	0.475586	0.757813	1.40332	2.96387	4.92627	7.33301	9.19238	12.6421
20.22	0.476562	0.760254	1.42285	2.96631	4.93799	7.34473	9.19727	12.6475
20.32	0.467773	0.757813	1.41797	2.96143	4.92627	7.33936	9.2002	12.6436
20.42	0.469238	0.756836	1.42432	2.96143	4.93408	7.34375	9.19092	12.6646
20.52	0.473145	0.753906	1.4375	2.96777	4.94336	7.33936	9.2002	12.6802
20.62	0.478027	0.756348	1.43066	2.96875	4.93506	7.34082	9.20117	12.6914
20.72	0.495117	0.765625	1.43848	2.9834	4.94971	7.35254	9.20898	12.6997
20.82	0.496582	0.76709	1.44141	2.98242	4.94873	7.36426	9.21582	12.7021
20.92	0.495117	0.771973	1.44775	2.9873	4.95361	7.36963	9.21973	12.7217
21.02	0.492188	0.753906	1.44775	2.97803	4.9624	7.36279	9.20898	12.7217
21.12	0.495117	0.753906	1.44629	2.98486	4.96533	7.37598	9.22851	12.7295
21.22	0.487305	0.746094	1.43213	2.97949	4.9668	7.36426	9.21973	12.7319
21.32	0.494141	0.76709	1.45313	2.9873	4.9668	7.37109	9.21973	12.752
21.42	0.493652	0.774414	1.46729	2.98975	4.9834	7.38867	9.23877	12.7515
21.52	0.501465	0.777344	1.46729	2.99902	5.00293	7.39697	9.23926	12.7788
21.62	0.497559	0.777344	1.47998	2.99902	4.99658	7.40039	9.24414	12.7842
21.72	0.504395	0.777344	1.48291	3.01074	5.0083	7.41504	9.25879	12.792
21.82	0.496582	0.778809	1.48975	3.01074	5.01514	7.42188	9.24951	12.8052
21.92	0.50293	0.792969	1.48682	3.01074	5.02246	7.41748	9.26123	12.8286
22.02	0.505371	0.792969	1.49854	3.01074	5.01855	7.42285	9.27148	12.8398
22.12	0.514648	0.792969	1.49707	3.01855	5.03564	7.43066	9.27832	12.8623
22.22	0.527833	0.792969	1.5	3.01856	5.0332	7.44141	9.28076	12.873
22.32	0.531738	0.804688	1.51563	3.01855	5.02393	7.44482	9.28857	12.8882
22.42	0.514648	0.796875	1.49707	3.02002	5.02539	7.44238	9.29004	12.8818
22.52	0.524902	0.796875	1.49316	3.01318	5.02637	7.45264	9.29492	12.8936
22.62	0.53418	0.79541	1.51416	3.02246	5.03418	7.4541	9.31055	12.9131
22.72	0.532715	0.789063	1.51953	3.02881	5.03711	7.46338	9.31348	12.9312
22.82	0.527832	0.790527	1.51172	3.02148	5.03711	7.46191	9.31348	12.9355
22.92	0.53418	0.794434	1.52979	3.01855	5.05371	7.46191	9.31982	12.938
23.02	0.53418	0.79541	1.53076	3.03027	5.0498	7.47363	9.33252	12.9429
23.12	0.53418	0.804688	1.53906	3.03027	5.06836	7.47363	9.34082	12.9702
23.22	0.53418	0.803223	1.52734	3.02881	5.05908	7.48145	9.34326	12.9731
23.32	0.544434	0.794434	1.52979	3.02246	5.06689	7.4917	9.34863	12.9717
23.42	0.538086	0.785156	1.53613	3.03027	5.06445	7.49072	9.34961	12.9819
23.52	0.535645	0.783691	1.5415	3.03027	5.05518	7.49316	9.35498	12.9834
23.62	0.516113	0.776368	1.52734	3.01758	5.05664	7.49219	9.3501	12.9707
23.72	0.522461	0.773438	1.52588	3.0249	5.06934	7.48779	9.3457	12.9873
23.82	0.523438	0.773438	1.52832	3.021	5.06543	7.48926	9.35352	13
23.92	0.538086	0.78125	1.54932	3.02783	5.08643	7.50879	9.36816	13.0107
24.02	0.527832	0.773438	1.53906	3.01855	5.08398	7.49951	9.36279	13.0122
24.12	0.528809	0.774415	1.54004	3.021	5.07568	7.50732	9.36524	13.0249
24.22	0.538086	0.777344	1.5415	3.02881	5.07861	7.52197	9.37305	13.0327
24.32	0.539551	0.788086	1.5415	3.0332	5.07764	7.51416	9.37598	13.0396
24.42	0.544434	0.785156	1.55078	3.03027	5.08643	7.53076	9.3916	13.0513
24.52	0.538086	0.785156	1.54932	3.04199	5.08496	7.53223	9.39014	13.0537
24.62	0.547363	0.783691	1.54688	3.04834	5.08398	7.5415	9.39941	13.0591
24.72	0.538086	0.777344	1.53613	3.04199	5.08643	7.53076	9.38867	13.0601
24.82	0.54834	0.787598	1.54395	3.04199	5.09814	7.53857	9.39404	13.0537
24.92	0.557617	0.794434	1.55322	3.05371	5.10596	7.55322	9.39404	13.0601
25.02	0.556641	0.79834	1.55469	3.05273	5.10742	7.54297	9.40186	13.0669
25.12	0.553711	0.803223	1.56885	3.05762	5.12402	7.55176	9.42139	13.0825
25.22	0.553711	0.796875	1.57813	3.05615	5.11768	7.55811	9.41895	13.0811
25.32	0.554688	0.799316	1.57129	3.05225	5.12793	7.5542	9.42383	13.0952
25.42	0.557617	0.806152	1.5791	3.0708	5.13477	7.5752	9.43945	13.1108
25.52	0.557617	0.808594	1.58057	3.06152	5.13721	7.58057	9.44482	13.1162
25.62	0.566895	0.796875	1.58057	3.06006	5.13574	7.58154	9.4541	13.1138
25.72	0.557618	0.798341	1.59131	3.05518	5.13867	7.57666	9.44483	13.1255
25.82	0.560059	0.804688	1.58936	3.06934	5.14502	7.59717	9.45508	13.1445
25.92	0.569336	0.803223	1.60156	3.06934	5.15674	7.61182	9.47363	13.1528
26.02	0.569336	0.794434	1.6001	3.08105	5.15527	7.61426	9.46973	13.1436
26.12	0.566895	0.785156	1.6001	3.07959	5.1582	7.62207	9.45898	13.1528
26.22	0.56543	0.785156	1.59863	3.07324	5.15674	7.63232	9.46436	13.1499
26.32	0.563965	0.79541	1.604	3.0708	5.15283	7.62598	9.46973	13.1553
26.42	0.569336	0.791504	1.61182	3.07324	5.13965	7.63379	9.47461	13.1577
26.52	0.569336	0.800781	1.61182	3.07178	5.14648	7.64551	9.49023	13.1724
26.62	0.569336	0.800781	1.61182	3.07324	5.14746	7.64307	9.49316	13.1733
26.72	0.566895	0.79834	1.62354	3.07324	5.14893	7.63379	9.48389	13.167
26.82	0.56543	0.79834	1.62256	3.08398	5.15039	7.6416	9.49561	13.1738
26.92	0.577148	0.804688	1.61963	3.08105	5.1543	7.65332	9.50342	13.1826
27.02	0.577148	0.804688	1.61963	3.0874	5.15674	7.6626	9.5127	13.1812
27.12	0.574707	0.816406	1.62598	3.08105	5.15527	7.65967	9.51123	13.1865
27.22	0.565429	0.816405	1.63135	3.09033	5.1543	7.65332	9.51123	13.1919
27.32	0.552246	0.803223	1.61963	3.07715	5.14502	7.65088	9.50977	13.1709
27.42	0.560059	0.799316	1.61963	3.07959	5.15381	7.65186	9.50342	13.1826
27.52	0.569336	0.813965	1.62988	3.10059	5.1543	7.65967	9.51123	13.1904
27.62	0.566895	0.804688	1.62354	3.10059	5.15674	7.66504	9.52051	13.189
27.72	0.566895	0.806153	1.63037	3.10059	5.16846	7.66406	9.5127	13.1958
27.82	0.573242	0.811035	1.62744	3.1084	5.17383	7.66895	9.52539	13.21
27.92	0.563965	0.806152	1.61963	3.10059	5.15674	7.67285	9.52295	13.2114
28.02	0.555176	0.796875	1.61816	3.10986	5.1543	7.6792	9.52295	13.2007
28.12	0.545898	0.796874	1.60938	3.11084	5.15527	7.68457	9.53223	13.2021
28.22	0.535157	0.785157	1.60254	3.10303	5.14746	7.68457	9.52149	13.2046
28.32	0.535645	0.785156	1.61182	3.1123	5.1543	7.69238	9.5293	13.2231
28.42	0.539551	0.786621	1.61328	3.11377	5.14502	7.69141	9.53369	13.2231
28.52	0.545898	0.792969	1.61719	3.12939	5.1543	7.7002	9.53857	13.2295
28.62	0.55127	0.799317	1.60645	3.12793	5.15283	7.70654	9.55029	13.2476
28.72	0.544434	0.795411	1.61035	3.12793	5.16553	7.71436	9.55908	13.2437
28.82	0.552246	0.804688	1.61963	3.13965	5.16846	7.72119	9.57373	13.2622
28.92	0.545898	0.794434	1.61963	3.146	5.17383	7.71826	9.57373	13.271
29.02	0.535645	0.782715	1.60693	3.14111	5.16357	7.71338	9.57275	13.2544
29.12	0.553711	0.791505	1.6167	3.14746	5.16309	7.71973	9.58008	13.2725
29.22	0.55371	0.800781	1.62109	3.15527	5.18262	7.73144	9.58691	13.2778
29.32	0.545898	0.791504	1.61816	3.15771	5.17383	7.72217	9.56982	13.271
29.42	0.544434	0.785156	1.61182	3.16064	5.16455	7.72363	9.58008	13.2725
29.52	0.545898	0.787598	1.62207	3.16162	5.18506	7.72363	9.58398	13.2866
29.62	0.53418	0.785156	1.61963	3.15918	5.17627	7.73145	9.59082	13.2817
29.72	0.545899	0.786622	1.63281	3.15918	5.18701	7.73145	9.58301	13.2935
29.82	0.543457	0.792969	1.63916	3.1709	5.18408	7.74072	9.5957	13.2983
29.92	0.53418	0.790527	1.64697	3.17627	5.19043	7.73145	9.60107	13.2998
30.02	0.53418	0.78125	1.64453	3.16699	5.19336	7.73682	9.60107	13.3091
30.12	0.535156	0.783692	1.6377	3.17969	5.18652	7.7417	9.60108	13.314
30.22	0.545899	0.792969	1.65869	3.18262	5.1958	7.74951	9.62061	13.3296
30.32	0.544922	0.794434	1.65869	3.18945	5.20752	7.75244	9.62207	13.3247
30.42	0.53418	0.792969	1.6626	3.19043	5.20508	7.7627	9.63086	13.335
30.52	0.545898	0.793945	1.6626	3.19043	5.1958	7.77441	9.63477	13.3428
30.62	0.544434	0.796875	1.67041	3.20068	5.20752	7.77441	9.6416	13.3428
30.72	0.538086	0.796875	1.67041	3.20215	5.21387	7.78076	9.64404	13.3545
30.82	0.539551	0.79834	1.67188	3.20117	5.20898	7.77344	9.64404	13.3599
30.92	0.543457	0.816406	1.68848	3.19678	5.22705	7.78223	9.64941	13.3623
31.02	0.545898	0.813965	1.68213	3.20215	5.22461	7.79004	9.65186	13.3677
31.12	0.546875	0.80713	1.69238	3.20996	5.22412	7.80273	9.66211	13.3711
31.22	0.557616	0.816405	1.69922	3.20996	5.23877	7.81103	9.66894	13.374
31.32	0.545898	0.804688	1.67822	3.2085	5.23486	7.79004	9.6582	13.3716
31.42	0.545898	0.803223	1.68994	3.20215	5.24414	7.79932	9.65186	13.3701
31.52	0.543457	0.796875	1.68994	3.19971	5.23486	7.79004	9.65967	13.3687
31.62	0.53418	0.804687	1.68994	3.19824	5.24658	7.79639	9.67139	13.374
31.72	0.524902	0.796875	1.68213	3.20215	5.24512	7.79395	9.66113	13.3716
31.82	0.531738	0.795898	1.69141	3.20898	5.24023	7.80469	9.66357	13.3755
31.92	0.538086	0.804688	1.70703	3.20605	5.2583	7.80811	9.67139	13.3818
32.02	0.528809	0.79541	1.68848	3.20703	5.25439	7.79248	9.65967	13.3789
32.12	0.543457	0.804688	1.69775	3.20996	5.26611	7.81104	9.67139	13.3911
32.22	0.53418	0.802246	1.7041	3.20996	5.26465	7.80957	9.6792	13.3936
32.32	0.536621	0.807129	1.71338	3.20996	5.26855	7.82227	9.69189	13.4014
32.42	0.547363	0.816406	1.729	3.22168	5.28857	7.83203	9.70166	13.4146
32.52	0.543457	0.816406	1.72119	3.21387	5.27783	7.83301	9.70264	13.4209
32.62	0.53418	0.816406	1.73291	3.21143	5.27539	7.83154	9.70117	13.4312
32.72	0.535157	0.804688	1.72119	3.20068	5.25537	7.82764	9.69727	13.4233
32.82	0.538086	0.803223	1.72119	3.2085	5.26611	7.84229	9.71191	13.4419
32.92	0.539551	0.810059	1.73047	3.21289	5.26758	7.83447	9.7041	13.4419
33.02	0.531738	0.804688	1.7251	3.19824	5.27393	7.83838	9.69629	13.4468
33.12	0.532715	0.80713	1.73779	3.2085	5.28564	7.83936	9.70117	13.4546
33.22	0.552246	0.813964	1.74853	3.21631	5.29346	7.84717	9.70898	13.4614
33.32	0.539551	0.806152	1.74219	3.21289	5.28564	7.84619	9.70166	13.4536
33.42	0.545898	0.8125	1.76025	3.20996	5.28564	7.8501	9.69727	13.4702
33.52	0.54834	0.805664	1.7627	3.2124	5.2998	7.84326	9.69336	13.4741
33.62	0.569336	0.816406	1.77734	3.22168	5.31445	7.85107	9.71191	13.481
33.72	0.566895	0.813965	1.77979	3.22949	5.30518	7.8501	9.70264	13.4834
33.82	0.567871	0.807129	1.79395	3.23193	5.31934	7.85498	9.71143	13.5054
33.92	0.566895	0.806152	1.80078	3.24023	5.31836	7.85254	9.7041	13.5029
34.02	0.573242	0.821777	1.80713	3.2373	5.33105	7.85791	9.71045	13.52
34.12	0.563965	0.804688	1.80957	3.22803	5.31445	7.84082	9.71191	13.5122
34.22	0.571778	0.80713	1.81348	3.22412	5.31934	7.85352	9.70508	13.5132
34.32	0.578613	0.814941	1.83203	3.23096	5.32617	7.86816	9.71973	13.521
34.42	0.56543	0.796875	1.81104	3.21631	5.30518	7.86182	9.70898	13.5146
34.52	0.566895	0.79834	1.82031	3.21143	5.30664	7.854	9.7041	13.5215
34.62	0.583496	0.812499	1.83838	3.21777	5.32324	7.86963	9.70801	13.5303
34.72	0.577148	0.816406	1.8291	3.21924	5.31689	7.86035	9.68945	13.5225
34.82	0.574707	0.813965	1.83057	3.20996	5.31445	7.85889	9.69482	13.5405
34.92	0.56543	0.791504	1.82813	3.19824	5.30762	7.85254	9.68848	13.5342
35.02	0.567871	0.787598	1.82129	3.2124	5.31689	7.86035	9.68164	13.542
35.12	0.584961	0.796875	1.84229	3.22168	5.32471	7.87061	9.70117	13.5537
35.22	0.583984	0.795898	1.84912	3.22168	5.32617	7.86572	9.70166	13.5615
35.32	0.584961	0.796875	1.83838	3.22168	5.32324	7.87207	9.69092	13.5537
35.42	0.585938	0.797852	1.84082	3.22168	5.33105	7.88379	9.69336	13.5654
35.52	0.588867	0.800781	1.86035	3.23193	5.33789	7.89551	9.71289	13.5732
35.62	0.602051	0.807617	1.86328	3.21533	5.33008	7.90332	9.70557	13.5864
35.72	0.59668	0.792969	1.85791	3.21924	5.33252	7.90088	9.69873	13.5796
35.82	0.602051	0.791504	1.85791	3.21777	5.33105	7.89941	9.71045	13.5928
35.92	0.575684	0.775879	1.84619	3.2085	5.32715	7.8877	9.69873	13.5835
36.02	0.592773	0.794434	1.85791	3.22949	5.34424	7.89795	9.70654	13.6099
36.12	0.585938	0.779786	1.85107	3.22412	5.33643	7.88623	9.71143	13.5952
36.22	0.588867	0.789063	1.86182	3.23877	5.34814	7.90088	9.71436	13.6162
36.32	0.586426	0.786621	1.87109	3.24121	5.34814	7.90186	9.72607	13.6216
36.42	0.590332	0.777344	1.86572	3.24121	5.35986	7.90869	9.7251	13.6279
36.52	0.584961	0.773438	1.86963	3.22949	5.34814	7.91113	9.71826	13.6489
36.62	0.57959	0.765626	1.86963	3.23584	5.34814	7.90332	9.71143	13.6421
36.72	0.595215	0.765625	1.88135	3.25293	5.34814	7.91357	9.72607	13.6616
36.82	0.590332	0.76709	1.88135	3.25195	5.34717	7.9165	9.73535	13.6685
36.92	0.594238	0.760254	1.86963	3.24902	5.34424	7.90869	9.72998	13.6709
37.02	0.584961	0.753906	1.88916	3.25537	5.34424	7.89941	9.7417	13.6802
37.12	0.595215	0.756348	1.8916	3.25146	5.35303	7.91357	9.7417	13.6812
37.22	0.596679	0.767089	1.90234	3.25049	5.34814	7.91357	9.73389	13.6943
37.32	0.59668	0.747559	1.88818	3.24268	5.34717	7.90234	9.73145	13.6826
37.42	0.59668	0.752441	1.88525	3.24756	5.34424	7.91113	9.73633	13.6904
37.52	0.599121	0.756348	1.8877	3.25146	5.34521	7.91895	9.73242	13.7163
37.62	0.61377	0.763183	1.89551	3.27002	5.34814	7.93066	9.75098	13.731
37.72	0.594238	0.743652	1.89062	3.2583	5.3457	7.93213	9.73145	13.7231
37.82	0.604492	0.753906	1.88916	3.26855	5.3418	7.9292	9.74023	13.7295
37.92	0.602051	0.752441	1.89697	3.26855	5.34424	7.93066	9.7417	13.7397
38.02	0.595215	0.748535	1.90869	3.28027	5.34668	7.94482	9.7417	13.7437
38.12	0.604492	0.743652	1.90869	3.26855	5.35059	7.94775	9.7417	13.7505
38.22	0.597657	0.729005	1.90332	3.26953	5.35059	7.93164	9.74414	13.7358
38.32	0.608398	0.73584	1.91895	3.27246	5.35986	7.94629	9.75342	13.7646
38.42	0.607422	0.73584	1.91406	3.27148	5.37305	7.95557	9.76416	13.7661
38.52	0.592773	0.742188	1.92041	3.26855	5.37549	7.96191	9.74805	13.7725
38.62	0.591309	0.740723	1.90625	3.2749	5.37305	7.96729	9.74951	13.7778
38.72	0.599122	0.736817	1.89941	3.26856	5.36621	7.97217	9.76367	13.7695
38.82	0.605957	0.743652	1.92041	3.28027	5.37549	7.97998	9.77295	13.7842
38.92	0.598145	0.739746	1.9126	3.28027	5.38086	7.979	9.7666	13.7832
39.02	0.604492	0.746094	1.92041	3.28027	5.38574	7.99072	9.79004	13.792
39.12	0.591309	0.73291	1.90869	3.27783	5.37549	7.96973	9.76758	13.7881
39.22	0.594238	0.726562	1.90869	3.26709	5.37549	7.98144	9.77295	13.7983
39.32	0.57959	0.721191	1.9126	3.26318	5.37939	7.98242	9.76758	13.8062
39.42	0.574707	0.716309	1.90088	3.27002	5.36768	7.97119	9.77295	13.8037
39.52	0.573242	0.716309	1.90234	3.26221	5.3667	7.9751	9.78369	13.8223
39.62	0.561523	0.710938	1.90479	3.26611	5.35986	7.96729	9.77686	13.8193
39.72	0.573242	0.725098	1.90576	3.26563	5.37402	7.9668	9.7793	13.8296
39.82	0.563965	0.725098	1.89844	3.26074	5.37549	7.96191	9.79248	13.8428
39.92	0.560059	0.721191	1.90332	3.27246	5.38818	7.97363	9.80127	13.8516
40.02	0.570801	0.739746	1.91406	3.27393	5.39258	7.9751	9.81494	13.8677
40.12	0.574707	0.743652	1.92041	3.28662	5.40674	7.99316	9.81201	13.8833
40.22	0.567872	0.725098	1.91895	3.28272	5.39502	7.99024	9.80274	13.8726
40.32	0.575684	0.734375	1.92822	3.29736	5.40674	7.99316	9.83154	13.9014
40.42	0.560547	0.728027	1.93359	3.29346	5.39893	7.99609	9.82275	13.9053
40.52	0.557617	0.731934	1.9375	3.29834	5.40674	8.00098	9.83154	13.9248
40.62	0.560059	0.736816	1.93066	3.30371	5.40674	8.00342	9.84033	13.9326
40.72	0.557617	0.73291	1.93848	3.29199	5.40674	7.99951	9.83154	13.9326
40.82	0.556152	0.734375	1.93994	3.2998	5.40674	8.00488	9.84082	13.9521
40.92	0.559082	0.73584	1.94141	3.2998	5.41602	8.00391	9.84082	13.9536
41.02	0.555176	0.731934	1.9375	3.28955	5.41309	7.99316	9.83789	13.9614
41.12	0.543457	0.722656	1.93994	3.29199	5.41846	8.00098	9.83154	13.9585
41.22	0.544433	0.734374	1.94629	3.2998	5.41846	8.01025	9.84082	13.9639
41.32	0.528809	0.723633	1.93066	3.28809	5.40674	7.9917	9.82227	13.9521
41.42	0.538086	0.734375	1.93994	3.28662	5.41455	8.00879	9.83008	13.9585
41.52	0.527832	0.726563	1.94141	3.28418	5.40674	8.0127	9.82373	13.9561
41.62	0.51709	0.72412	1.93213	3.28174	5.41602	8.01123	9.82373	13.9639
41.72	0.506836	0.703125	1.92041	3.26074	5.39502	7.99316	9.82129	13.9614
41.82	0.508301	0.716309	1.92969	3.26074	5.39502	8.00391	9.81348	13.9653
41.92	0.523926	0.721191	1.93457	3.26855	5.39502	8.00879	9.83008	13.978
42.02	0.503906	0.705566	1.93066	3.25928	5.39746	7.99805	9.81201	13.9741
42.12	0.506836	0.712402	1.94531	3.26855	5.40674	8.0127	9.81982	13.9888
42.22	0.504395	0.707031	1.92822	3.27002	5.4043	8.01025	9.81201	13.9819
42.32	0.495117	0.707031	1.92822	3.26074	5.39502	8.00098	9.80957	13.9731
42.42	0.509277	0.71582	1.93066	3.26318	5.39746	8.00342	9.81299	13.9741
42.52	0.508301	0.708496	1.94141	3.27002	5.39502	8.01416	9.81348	13.9849
42.62	0.513184	0.714843	1.94629	3.27637	5.4082	8.01904	9.81982	14.0005
42.72	0.501466	0.721192	1.94629	3.28272	5.40771	8.0127	9.82373	13.9922
42.82	0.516113	0.738281	1.95313	3.27881	5.41064	8.0127	9.82227	14.0068
42.92	0.508301	0.737305	1.94531	3.27393	5.41992	8.02588	9.81738	14.0137
43.02	0.514648	0.722656	1.94775	3.26611	5.41211	8.01904	9.81982	14.0107
43.12	0.512207	0.722656	1.95947	3.26855	5.41455	8.01025	9.83154	14.0288
43.22	0.503906	0.725098	1.95947	3.271	5.41699	8.01123	9.83154	14.0249
43.32	0.499023	0.738281	1.95947	3.27246	5.41846	8.02441	9.82373	14.0342
43.42	0.499023	0.73584	1.95801	3.28174	5.41846	8.02441	9.83154	14.0435
43.52	0.500488	0.716309	1.94141	3.26221	5.4082	8.01172	9.83301	14.0356
43.62	0.506836	0.725098	1.96191	3.27734	5.42334	8.01367	9.8418	14.0444
43.72	0.513183	0.740722	1.97119	3.28027	5.42627	8.0415	9.86279	14.0601
43.82	0.495117	0.722656	1.96484	3.26855	5.42383	8.01904	9.84961	14.0396
43.92	0.496582	0.724121	1.95557	3.2793	5.41602	8.02197	9.85254	14.0435
44.02	0.497559	0.725098	1.96191	3.271	5.41699	8.02295	9.85107	14.0498
44.12	0.516113	0.731934	1.98291	3.28809	5.43408	8.03223	9.86279	14.0483
44.22	0.506835	0.722656	1.98291	3.28662	5.43262	8.04394	9.8706	14.0537
44.32	0.505371	0.723633	1.979	3.271	5.41699	8.03223	9.85986	14.0522
44.42	0.506836	0.71875	1.97119	3.27246	5.42773	8.03076	9.8667	14.0537
44.52	0.505371	0.71875	1.98291	3.27246	5.41846	8.02441	9.8667	14.063
44.62	0.48877	0.708497	1.979	3.27148	5.41992	8.01416	9.85645	14.0513
44.72	0.506836	0.714844	1.979	3.26855	5.42627	8.03223	9.86816	14.0679
44.82	0.506836	0.712402	1.99072	3.27637	5.42383	8.02979	9.85889	14.0615
44.92	0.506836	0.717285	1.99072	3.27881	5.4248	8.03076	9.87305	14.0732
45.02	0.506836	0.734375	1.99854	3.28809	5.43262	8.04004	9.88232	14.0811
45.12	0.499023	0.725098	1.99072	3.28027	5.41846	8.03223	9.88232	14.0718
45.22	0.499024	0.71875	2	3.29053	5.41846	8.04395	9.8916	14.063
45.32	0.508301	0.720215	2	3.28564	5.43164	8.04541	9.88623	14.0669
45.42	0.50293	0.714844	1.99463	3.27783	5.42627	8.05176	9.89941	14.0601
45.52	0.512207	0.714844	2.00635	3.27637	5.42383	8.05811	9.89795	14.0615
45.62	0.497559	0.718751	1.99951	3.271	5.40918	8.04639	9.89258	14.0562
45.72	0.506835	0.726562	2.01416	3.28027	5.42627	8.05322	9.90039	14.0747
45.82	0.495117	0.714844	2.01025	3.26855	5.41455	8.03223	9.89404	14.0615
45.92	0.504395	0.716309	2.01172	3.28174	5.41455	8.04541	9.89551	14.0747
46.02	0.513184	0.725098	2.03223	3.28906	5.41699	8.05273	9.91211	14.0835
46.12	0.532715	0.744629	2.03906	3.30371	5.43799	8.06348	9.93311	14.1021
46.22	0.526366	0.738281	2.02978	3.31152	5.43799	8.07519	9.9331	14.1006
46.32	0.51709	0.726563	2.02686	3.2998	5.42627	8.06348	9.94336	14.1016
46.42	0.526367	0.714844	2.02979	3.2998	5.42627	8.07129	9.95264	14.1123
46.52	0.516113	0.71875	2.03369	3.30371	5.41846	8.0752	9.96436	14.1045
46.62	0.52002	0.720216	2.03516	3.30518	5.42627	8.07666	9.96582	14.1177
46.72	0.528809	0.726563	2.04395	3.31934	5.44043	8.08545	9.98389	14.1318
46.82	0.545898	0.726563	2.05859	3.31934	5.44727	8.1001	9.9917	14.1436
46.92	0.545898	0.726563	2.04932	3.32959	5.44971	8.09082	10.0034	14.1514
47.02	0.53418	0.714844	2.04932	3.31152	5.43799	8.08936	9.9917	14.1499
47.12	0.535645	0.716309	2.05859	3.3208	5.44727	8.08447	9.99951	14.145
47.22	0.540528	0.730469	2.07666	3.32471	5.45215	8.09082	10.0112	14.1631
47.32	0.536621	0.73291	2.07764	3.32813	5.44824	8.10254	10.0137	14.1733
47.42	0.559082	0.743652	2.08203	3.33252	5.45898	8.104	10.0322	14.1816
47.52	0.557617	0.753906	2.08984	3.34033	5.46924	8.11035	10.0425	14.1826
47.62	0.567871	0.756348	2.09082	3.34131	5.46924	8.11279	10.0425	14.1914
47.72	0.574707	0.765625	2.1001	3.35059	5.46924	8.13379	10.062	14.1919
47.82	0.56543	0.773438	2.1001	3.34912	5.47705	8.14014	10.062	14.1943
47.92	0.56543	0.773438	2.11035	3.34277	5.47461	8.13379	10.062	14.1943
48.02	0.578613	0.773438	2.11328	3.3418	5.47705	8.14697	10.0752	14.2036
48.12	0.573242	0.785156	2.11719	3.35059	5.47705	8.15332	10.0894	14.2217
48.22	0.575684	0.787598	2.12207	3.35156	5.4873	8.16358	10.0918	14.2305
48.32	0.595215	0.796875	2.13135	3.35986	5.50586	8.17285	10.1113	14.2451
48.42	0.588867	0.796875	2.12891	3.3623	5.49512	8.18457	10.1128	14.2451
48.52	0.574707	0.785156	2.10791	3.34814	5.48486	8.17041	10.1104	14.2427
48.62	0.56543	0.782715	2.11426	3.33887	5.48486	8.16113	10.1089	14.2412
48.72	0.567871	0.787598	2.12207	3.34131	5.48486	8.17139	10.1113	14.2437
48.82	0.569336	0.787598	2.12354	3.34912	5.48877	8.18457	10.1221	14.2568
48.92	0.575684	0.789063	2.12354	3.35449	5.50049	8.18457	10.1245	14.2646
49.02	0.566895	0.789063	2.13525	3.35449	5.49902	8.19629	10.1309	14.2739
49.12	0.557617	0.777344	2.12109	3.34814	5.48877	8.18311	10.1128	14.2607
49.22	0.559083	0.778809	2.12109	3.34033	5.49951	8.18359	10.1143	14.2607
49.32	0.56543	0.782715	2.12744	3.35693	5.49658	8.18066	10.1299	14.2725
49.42	0.56543	0.773438	2.13916	3.35059	5.50439	8.19238	10.1284	14.2842
49.52	0.562988	0.773438	2.1377	3.3623	5.50195	8.2002	10.127	14.2842
49.62	0.56543	0.773437	2.13135	3.3623	5.49121	8.19775	10.1206	14.2896
49.72	0.557617	0.765625	2.13135	3.35205	5.48877	8.19238	10.1245	14.2842
49.82	0.557617	0.775879	2.12891	3.35059	5.48877	8.19238	10.1221	14.2827
49.92	0.558594	0.771973	2.13379	3.35303	5.48877	8.20117	10.1152	14.2788
50.02	0.561523	0.78125	2.14307	3.37256	5.48877	8.2041	10.144	14.2959
50.12	0.562988	0.790528	2.15088	3.36768	5.49658	8.20557	10.144	14.2974
50.22	0.569335	0.796874	2.15088	3.37402	5.49658	8.22363	10.144	14.313
50.32	0.562988	0.785156	2.15088	3.36768	5.49658	8.21191	10.144	14.292
50.42	0.56543	0.796875	2.16016	3.37012	5.50586	8.23291	10.1533	14.3115
50.52	0.552246	0.785156	2.13916	3.35596	5.48486	8.21973	10.1401	14.3115
50.62	0.545898	0.785156	2.14697	3.35693	5.49268	8.21826	10.1387	14.3115
50.72	0.545898	0.785156	2.14697	3.35059	5.50439	8.22363	10.1455	14.3101
50.82	0.53418	0.775879	2.13623	3.34912	5.49365	8.21436	10.1489	14.3022
50.92	0.545898	0.782715	2.15088	3.37012	5.5083	8.22119	10.1519	14.3232
51.02	0.553711	0.773438	2.14844	3.36768	5.50586	8.21191	10.1494	14.3232
51.12	0.545898	0.777344	2.13135	3.35059	5.49658	8.21191	10.1323	14.313
51.22	0.545898	0.765625	2.13135	3.35059	5.49658	8.21191	10.144	14.3154
51.32	0.545898	0.765625	2.14307	3.3584	5.5083	8.21045	10.144	14.3154
51.42	0.544434	0.765625	2.14063	3.35693	5.50684	8.21582	10.144	14.3232
51.52	0.539551	0.755371	2.12891	3.34033	5.49805	8.20557	10.1313	14.3105
51.62	0.543457	0.761719	2.13379	3.34424	5.50195	8.21191	10.1362	14.3193
51.72	0.534179	0.759277	2.13916	3.33496	5.50439	8.21729	10.1465	14.3193
51.82	0.527344	0.756348	2.13379	3.34131	5.49902	8.20264	10.1348	14.3203
51.92	0.538086	0.753906	2.14307	3.35059	5.50586	8.22363	10.1416	14.3232
52.02	0.535645	0.765625	2.15088	3.34912	5.49658	8.22363	10.1323	14.3232
52.12	0.527832	0.767089	2.1499	3.34424	5.49805	8.22363	10.1401	14.3364
52.22	0.53418	0.761719	2.14697	3.35059	5.49902	8.21973	10.1284	14.3286
52.32	0.53418	0.761719	2.14551	3.35059	5.50439	8.21973	10.1377	14.3193
52.42	0.53418	0.769531	2.14697	3.35596	5.50439	8.23145	10.1284	14.3257
52.52	0.53418	0.762695	2.13916	3.34131	5.49658	8.22363	10.123	14.3257
52.62	0.53418	0.765624	2.15088	3.35059	5.49658	8.23535	10.1309	14.3325
52.72	0.520996	0.765625	2.13916	3.34912	5.49658	8.22363	10.1128	14.3115
52.82	0.514648	0.765625	2.13916	3.34277	5.49658	8.22119	10.1221	14.3193
52.92	0.50293	0.753906	2.13379	3.33887	5.49268	8.20801	10.1011	14.3179
53.02	0.509277	0.746094	2.12207	3.32568	5.48584	8.20264	10.1035	14.3062
53.12	0.516113	0.746094	2.14063	3.33252	5.48877	8.21191	10.1128	14.313
53.22	0.5083	0.747558	2.13281	3.33252	5.49023	8.21338	10.126	14.3052
53.32	0.501465	0.740723	2.12744	3.32715	5.49658	8.20654	10.1206	14.3115
53.42	0.506836	0.734375	2.13916	3.33887	5.49414	8.2002	10.127	14.3193
53.52	0.509277	0.736816	2.13916	3.33887	5.49512	8.21436	10.1206	14.3218
53.62	0.518555	0.735839	2.13135	3.33105	5.49658	8.21338	10.1245	14.3232
53.72	0.504395	0.722656	2.12744	3.32568	5.48486	8.2002	10.1128	14.3218
53.82	0.496582	0.724121	2.12891	3.3208	5.48633	8.20166	10.1143	14.3247
53.92	0.495117	0.722656	2.12988	3.33105	5.49658	8.2002	10.1206	14.3232
54.02	0.506836	0.73291	2.13672	3.32861	5.49658	8.21191	10.1206	14.3325
54.12	0.493652	0.714844	2.12598	3.30615	5.48486	8.2002	10.1206	14.3115
54.22	0.497559	0.717285	2.12207	3.31396	5.4873	8.20117	10.1206	14.314
54.32	0.499023	0.716309	2.12354	3.31543	5.4873	8.19629	10.1128	14.3154
54.42	0.496582	0.707031	2.13135	3.32324	5.48242	8.2041	10.1128	14.3208
54.52	0.48877	0.696777	2.12109	3.31055	5.47852	8.19385	10.1104	14.3013
54.62	0.497559	0.705567	2.12744	3.31006	5.49365	8.21191	10.1294	14.3218
54.72	0.506836	0.713379	2.13916	3.33105	5.49658	8.21191	10.1323	14.3296
54.82	0.509277	0.709473	2.1416	3.33203	5.49902	8.21436	10.1348	14.3257
54.92	0.526367	0.730469	2.15088	3.34277	5.51758	8.22363	10.1533	14.335
55.02	0.527832	0.729492	2.15869	3.34424	5.51221	8.2251	10.1455	14.3481
55.12	0.53418	0.726562	2.15869	3.34814	5.52539	8.23145	10.1597	14.3521
55.22	0.520019	0.722656	2.15869	3.32715	5.50439	8.22607	10.1621	14.3389
55.32	0.51709	0.717285	2.15332	3.3335	5.50684	8.21436	10.1636	14.3452
55.42	0.526367	0.726563	2.16016	3.34131	5.51611	8.22363	10.1714	14.353
55.52	0.526367	0.724121	2.15088	3.34277	5.52783	8.23535	10.1714	14.3545
55.62	0.514648	0.714844	2.15088	3.33105	5.51611	8.22119	10.1597	14.3428
55.72	0.522461	0.716309	2.15234	3.33008	5.51758	8.2251	10.1714	14.3442
55.82	0.522461	0.722656	2.15723	3.32715	5.53418	8.23145	10.1714	14.3623
55.92	0.526367	0.722656	2.15088	3.31689	5.52148	8.23145	10.1714	14.3521
56.02	0.526367	0.721191	2.15088	3.31934	5.52637	8.23145	10.1714	14.3428
56.12	0.514648	0.705567	2.1416	3.31006	5.51855	8.22217	10.1714	14.353
56.22	0.527833	0.713868	2.16406	3.31934	5.5293	8.23145	10.1729	14.3638
56.32	0.532715	0.710938	2.17822	3.32715	5.5332	8.23145	10.1792	14.3687
56.42	0.526367	0.714844	2.17041	3.33105	5.51611	8.23535	10.1714	14.3545
56.52	0.528809	0.71582	2.18213	3.3335	5.53027	8.24316	10.1841	14.3647
56.62	0.526367	0.707031	2.17041	3.32861	5.52783	8.23145	10.1753	14.3599
56.72	0.539551	0.716308	2.17188	3.33105	5.53467	8.24463	10.1821	14.3638
56.82	0.523926	0.712402	2.17676	3.32324	5.52393	8.24316	10.1714	14.3623
56.92	0.528809	0.717285	2.17432	3.32568	5.52637	8.25098	10.1714	14.375
57.02	0.526367	0.714844	2.17676	3.32861	5.52246	8.25098	10.1714	14.3662
57.12	0.527344	0.715821	2.18457	3.32178	5.53027	8.25195	10.1816	14.3765
57.22	0.538085	0.730468	2.19385	3.32959	5.53955	8.25488	10.1909	14.3833
57.32	0.526367	0.726563	2.1875	3.32324	5.52783	8.25488	10.1792	14.3623
57.42	0.525391	0.728027	2.19141	3.32227	5.53711	8.26416	10.1909	14.3755
57.52	0.526367	0.724121	2.18994	3.31934	5.54492	8.26025	10.1831	14.3818
57.62	0.528809	0.729005	2.19238	3.32178	5.53809	8.25342	10.1934	14.3843
57.72	0.538086	0.738281	2.19922	3.34033	5.54736	8.27441	10.2026	14.3911
57.82	0.538086	0.747559	2.20313	3.33105	5.55664	8.27588	10.2158	14.3833
57.92	0.523926	0.742188	2.19629	3.31934	5.56152	8.27832	10.2104	14.3896
58.02	0.506836	0.744629	2.18994	3.31934	5.54736	8.26904	10.2026	14.3804
58.12	0.514648	0.738281	2.18994	3.31689	5.54736	8.2627	10.208	14.374
58.22	0.512207	0.73584	2.20166	3.31787	5.54492	8.2627	10.1987	14.374
58.32	0.51709	0.729004	2.20166	3.31396	5.55762	8.2627	10.2129	14.3843
58.42	0.513184	0.726563	2.19775	3.31934	5.55518	8.2627	10.2104	14.3818
58.52	0.508301	0.734375	2.19775	3.33105	5.55518	8.2627	10.209	14.3818
58.62	0.513184	0.734375	2.20947	3.33105	5.56689	8.26123	10.2026	14.3818
58.72	0.512208	0.725586	2.20166	3.32227	5.56689	8.25635	10.208	14.3848
58.82	0.526367	0.734375	2.20166	3.33105	5.56445	8.27197	10.2222	14.3843
58.92	0.528809	0.735352	2.21191	3.33984	5.56934	8.26514	10.2246	14.4014
59.02	0.523926	0.734375	2.22119	3.33105	5.56445	8.2627	10.2197	14.3896
59.12	0.516113	0.73584	2.22266	3.33008	5.56445	8.26953	10.2119	14.3911
59.22	0.532715	0.753906	2.23438	3.33887	5.5708	8.2666	10.2183	14.4092
59.32	0.53418	0.753906	2.23682	3.34668	5.58252	8.27686	10.23	14.4077
59.42	0.524902	0.744629	2.23926	3.33594	5.5835	8.26123	10.2207	14.3921
59.52	0.531738	0.753906	2.25488	3.33887	5.58643	8.28223	10.23	14.4014
59.62	0.524902	0.768067	2.25098	3.35059	5.59668	8.29248	10.2324	14.4038
59.72	0.545898	0.777343	2.26953	3.35059	5.60352	8.29932	10.248	14.4131
59.82	0.539551	0.768555	2.26172	3.3418	5.58789	8.28369	10.2354	14.4067
59.92	0.544434	0.773438	2.26807	3.34668	5.60449	8.30029	10.2417	14.4248
60.02	0.535645	0.771973	2.26807	3.34668	5.60596	8.29395	10.2393	14.4224
60.12	0.514648	0.753906	2.2666	3.3335	5.60352	8.27979	10.23	14.4092
60.22	0.505371	0.757813	2.26025	3.33105	5.58643	8.27051	10.2222	14.4014
60.32	0.504395	0.757813	2.25781	3.33105	5.58643	8.27051	10.2222	14.4014
60.42	0.495117	0.757813	2.26025	3.33105	5.59277	8.28223	10.2207	14.4014
60.52	0.497559	0.756348	2.25098	3.31934	5.58887	8.27148	10.2051	14.4038
60.62	0.506836	0.765625	2.25781	3.33105	5.5957	8.27441	10.2222	14.4131
60.72	0.505859	0.76709	2.26025	3.33252	5.5957	8.28125	10.2251	14.4224
60.82	0.493652	0.765625	2.26025	3.32959	5.59424	8.27051	10.23	14.4194
60.92	0.475586	0.753906	2.24854	3.31152	5.59277	8.26123	10.2168	14.4131
61.02	0.478027	0.768066	2.25098	3.31152	5.60059	8.27295	10.2129	14.4131
61.12	0.484863	0.765624	2.27197	3.31934	5.60742	8.2915	10.2339	14.4131
61.22	0.470215	0.769531	2.26953	3.31152	5.59814	8.27441	10.2261	14.4053
61.32	0.487305	0.769531	2.25879	3.31152	5.59814	8.27441	10.2261	14.4053
61.42	0.48877	0.756836	2.24219	3.31152	5.58545	8.27051	10.2134	14.4028
61.52	0.492676	0.753906	2.24854	3.31152	5.59424	8.27051	10.2183	14.4209
61.62	0.48584	0.756347	2.2627	3.31934	5.60303	8.28467	10.2207	14.4233
61.72	0.483398	0.761719	2.25781	3.30762	5.59424	8.28223	10.23	14.4209
61.82	0.481934	0.760254	2.24854	3.30762	5.59424	8.28223	10.23	14.4302
61.92	0.470215	0.760254	2.24316	3.31396	5.58643	8.27441	10.2246	14.4155
62.02	0.491211	0.769531	2.26025	3.32324	5.58643	8.28613	10.2339	14.4326
62.12	0.480957	0.76709	2.24854	3.31152	5.57471	8.27588	10.2354	14.4224
62.22	0.492676	0.773438	2.26025	3.31152	5.58643	8.28223	10.2393	14.4272
62.32	0.483398	0.773438	2.25781	3.31152	5.58398	8.27979	10.2378	14.4209
62.42	0.483398	0.782715	2.25635	3.31152	5.57471	8.27051	10.2378	14.4326
62.52	0.475586	0.765625	2.24609	3.30127	5.56689	8.2627	10.23	14.4248
62.62	0.478027	0.768067	2.23926	3.29443	5.57568	8.26514	10.2324	14.4272
62.72	0.499023	0.777343	2.26025	3.31152	5.57861	8.28076	10.2417	14.4365
62.82	0.48877	0.778809	2.24854	3.30127	5.58008	8.26416	10.2314	14.4263
62.92	0.50293	0.782715	2.24854	3.31934	5.58643	8.27051	10.2378	14.4404
63.02	0.501465	0.78125	2.25781	3.31934	5.58643	8.27197	10.248	14.4404
63.12	0.487305	0.773437	2.24854	3.31689	5.57617	8.26904	10.2417	14.4326
63.22	0.475586	0.761719	2.24707	3.2959	5.55518	8.25098	10.23	14.4326
63.32	0.478027	0.76416	2.24316	3.29834	5.55615	8.25342	10.2324	14.4351
63.42	0.499023	0.771973	2.26025	3.30762	5.55908	8.2627	10.2417	14.4521
63.52	0.499023	0.765625	2.26025	3.30615	5.56689	8.2627	10.251	14.4521
63.62	0.491211	0.769531	2.25	3.30371	5.55664	8.2666	10.2339	14.4443
63.72	0.496581	0.76953	2.25244	3.30371	5.54736	8.2666	10.2417	14.4419
63.82	0.477051	0.756836	2.24219	3.29346	5.54883	8.25635	10.23	14.4341
63.92	0.495117	0.761719	2.24707	3.2998	5.55518	8.27051	10.23	14.4404
64.02	0.497559	0.76416	2.25098	3.30225	5.55762	8.2627	10.2441	14.4429
64.12	0.504394	0.773438	2.26025	3.30908	5.56689	8.27051	10.2534	14.46
64.22	0.495117	0.771973	2.26953	3.2998	5.57861	8.27051	10.2534	14.46
64.32	0.50293	0.76709	2.26172	3.30127	5.58008	8.27197	10.2549	14.4614
64.42	0.491211	0.773438	2.25635	3.2959	5.57471	8.2666	10.2612	14.4678
64.52	0.491211	0.773438	2.26416	3.2959	5.58252	8.2666	10.2612	14.4678
64.62	0.50293	0.78125	2.27441	3.30762	5.58252	8.2666	10.2612	14.4663
64.72	0.497559	0.775879	2.2627	3.30225	5.57471	8.26123	10.2559	14.4546
64.82	0.518554	0.796875	2.26953	3.31152	5.58643	8.28223	10.2729	14.4756
64.92	0.516113	0.796875	2.26025	3.31152	5.58496	8.28223	10.2729	14.4756
65.02	0.506836	0.796875	2.27197	3.31152	5.57861	8.28223	10.2822	14.4834
65.12	0.51709	0.799316	2.27441	3.31396	5.58887	8.2832	10.2661	14.4858
65.22	0.524902	0.806152	2.28125	3.32178	5.5957	8.28613	10.2847	14.5068
65.32	0.518555	0.808594	2.27197	3.31543	5.58643	8.28613	10.2939	14.5068
65.42	0.508301	0.798341	2.26807	3.31299	5.57471	8.27344	10.2744	14.4966
65.52	0.514648	0.8125	2.26807	3.31934	5.58643	8.27051	10.2808	14.5029
65.62	0.514648	0.811035	2.27979	3.31934	5.58643	8.27295	10.2886	14.5029
65.72	0.504395	0.796875	2.26953	3.31152	5.57861	8.27197	10.2808	14.4951
65.82	0.509277	0.796875	2.2627	3.32568	5.57861	8.26514	10.2832	14.5054
65.92	0.518554	0.796873	2.27832	3.34277	5.57861	8.27441	10.2925	14.5146
66.02	0.506836	0.786621	2.27344	3.33252	5.57617	8.26416	10.2822	14.5044
66.12	0.512207	0.791504	2.27978	3.33887	5.58105	8.27051	10.2886	14.5107
66.22	0.495117	0.789063	2.27979	3.33105	5.55908	8.2627	10.2808	14.5029
66.32	0.495117	0.789063	2.2915	3.34277	5.55664	8.2627	10.2729	14.5029
66.42	0.496094	0.789062	2.29395	3.34277	5.5498	8.26514	10.2832	14.5171
66.52	0.499023	0.777344	2.2915	3.33105	5.54736	8.26123	10.2808	14.5146
66.62	0.499023	0.785156	2.30322	3.33105	5.54736	8.26025	10.2808	14.5146
66.72	0.496582	0.785156	2.30322	3.33887	5.54736	8.25098	10.2808	14.5146
66.82	0.488769	0.78418	2.30225	3.34033	5.54883	8.25244	10.2808	14.5161
66.92	0.483398	0.769531	2.29541	3.3374	5.54346	8.24707	10.269	14.5107
67.02	0.48877	0.769531	2.29541	3.34668	5.54346	8.24707	10.269	14.5122
67.12	0.479492	0.779785	2.29395	3.34668	5.54346	8.24561	10.269	14.5186
67.22	0.472657	0.768066	2.29395	3.35059	5.53809	8.23389	10.2637	14.5132
67.32	0.487304	0.782715	2.30322	3.35059	5.54736	8.24316	10.2729	14.5249
67.42	0.487305	0.773438	2.30859	3.3584	5.54736	8.24316	10.2729	14.5342
67.52	0.484863	0.773438	2.29932	3.36084	5.55273	8.24316	10.2651	14.5342
67.62	0.487305	0.785156	2.29932	3.37939	5.54346	8.24316	10.2627	14.5342
67.72	0.48584	0.783691	2.29785	3.37012	5.55518	8.24316	10.2534	14.5342
67.82	0.479492	0.777344	2.2915	3.37012	5.55518	8.24316	10.2534	14.5342
67.92	0.488769	0.778808	2.30469	3.37158	5.55664	8.24463	10.2549	14.5356
68.02	0.483398	0.773438	2.29932	3.36621	5.55127	8.23926	10.2495	14.5303
68.12	0.480957	0.778809	2.30713	3.36621	5.55127	8.23926	10.2495	14.5303
68.22	0.466309	0.76416	2.30176	3.37256	5.5459	8.23145	10.2441	14.5264
68.32	0.471679	0.770996	2.31787	3.37939	5.56445	8.229	10.251	14.5396
68.42	0.467773	0.761719	2.29932	3.36865	5.55518	8.21973	10.2417	14.5381
68.52	0.465333	0.761719	2.29932	3.37012	5.56299	8.21192	10.2417	14.5381
68.62	0.466308	0.783691	2.30957	3.38037	5.57324	8.22217	10.2402	14.5483
68.72	0.474121	0.785156	2.31104	3.38184	5.57324	8.22363	10.2417	14.5498
68.82	0.467773	0.783691	2.30859	3.39355	5.56689	8.22363	10.2417	14.5498
68.92	0.465332	0.777344	2.30957	3.39355	5.56689	8.22363	10.2417	14.5498
69.02	0.456055	0.786621	2.31641	3.39355	5.56689	8.22363	10.2417	14.542
69.12	0.453613	0.777344	2.30713	3.40137	5.56689	8.22363	10.2339	14.542
69.22	0.456055	0.785156	2.31885	3.39893	5.56689	8.22363	10.2402	14.542
69.32	0.458496	0.787598	2.32129	3.39209	5.58105	8.22607	10.2363	14.5444
69.42	0.467773	0.79541	2.34229	3.40381	5.58789	8.23535	10.2456	14.5537
69.52	0.467773	0.800781	2.34228	3.41064	5.57861	8.23535	10.2456	14.5537
69.62	0.456056	0.789063	2.33692	3.40381	5.56543	8.22363	10.2261	14.542
69.72	0.45459	0.796875	2.33057	3.41309	5.56689	8.22363	10.2275	14.542
69.82	0.449707	0.79834	2.33203	3.41455	5.56836	8.2251	10.2354	14.5459
69.92	0.456055	0.796875	2.34229	3.41064	5.56689	8.22119	10.2339	14.542
70.02	0.456055	0.806152	2.34229	3.40137	5.56689	8.21191	10.2339	14.542
70.12	0.456055	0.796875	2.34229	3.40918	5.56689	8.21436	10.2339	14.542
70.22	0.456054	0.796875	2.3501	3.40918	5.55908	8.22363	10.2339	14.542
70.32	0.441895	0.785156	2.33838	3.40918	5.54492	8.20947	10.2222	14.5303
70.42	0.444336	0.785156	2.33594	3.40674	5.54346	8.20264	10.2207	14.5303
70.52	0.432617	0.790527	2.32666	3.39746	5.54346	8.20947	10.2144	14.5225
70.62	0.442871	0.78125	2.32666	3.396	5.54346	8.20264	10.2144	14.5225
70.72	0.436523	0.779785	2.32666	3.38965	5.54346	8.20019	10.2158	14.5249
70.82	0.428712	0.777344	2.33057	3.39356	5.53564	8.2041	10.2144	14.5264
70.92	0.42627	0.777344	2.3291	3.39355	5.53564	8.19238	10.2144	14.5146
71.02	0.416992	0.785156	2.32275	3.40137	5.53564	8.19238	10.2144	14.5146
71.12	0.416992	0.785156	2.33057	3.40137	5.53564	8.19238	10.2144	14.5146
71.22	0.419433	0.787598	2.32666	3.40381	5.53809	8.19482	10.2168	14.5171
71.32	0.424805	0.794434	2.33057	3.40137	5.53564	8.19238	10.2144	14.5068
71.42	0.436523	0.785156	2.33838	3.41309	5.53564	8.19238	10.2144	14.5068
71.52	0.436524	0.783691	2.33838	3.41309	5.52783	8.19482	10.2144	14.5068
71.62	0.437988	0.790527	2.33984	3.41455	5.53711	8.20557	10.2236	14.5083
71.72	0.444336	0.796875	2.35791	3.42627	5.53564	8.21338	10.23	14.5146
71.82	0.444336	0.796875	2.35791	3.41699	5.54346	8.21973	10.23	14.5146
71.92	0.444337	0.804689	2.35791	3.41699	5.54346	8.21973	10.23	14.5146
72.02	0.456055	0.816406	2.37744	3.42725	5.55518	8.23145	10.2417	14.5146
72.12	0.456055	0.816406	2.37744	3.4209	5.56689	8.23145	10.2417	14.5264
72.22	0.470216	0.830566	2.37842	3.42334	5.56934	8.23389	10.2427	14.5171
72.32	0.479491	0.837402	2.39307	3.43262	5.57861	8.2456	10.2471	14.5278
72.42	0.479492	0.835938	2.39307	3.44434	5.57861	8.25488	10.252	14.5342
72.52	0.487305	0.835938	2.39307	3.44434	5.57861	8.25635	10.2456	14.5342
72.62	0.487305	0.835938	2.39307	3.44189	5.57715	8.2627	10.2456	14.5327
72.72	0.475586	0.835938	2.39307	3.4209	5.56689	8.25098	10.2314	14.5146
72.82	0.48584	0.835938	2.40088	3.42871	5.56689	8.25098	10.2222	14.5146
72.92	0.487305	0.835938	2.40088	3.42725	5.56445	8.25098	10.2246	14.5146
73.02	0.487305	0.84375	2.4126	3.4209	5.55518	8.25098	10.2339	14.5146
73.12	0.488769	0.845215	2.41406	3.43408	5.55664	8.25244	10.2354	14.5161
73.22	0.506837	0.865723	2.43066	3.44043	5.56543	8.26123	10.2441	14.5249
73.32	0.506835	0.873535	2.4375	3.44043	5.57471	8.27051	10.251	14.5342
73.42	0.495117	0.855469	2.4165	3.43652	5.56299	8.25879	10.2441	14.5107
73.52	0.495117	0.855469	2.42822	3.43652	5.57324	8.25879	10.2534	14.5107
73.62	0.495117	0.853027	2.42822	3.43506	5.56689	8.25879	10.2534	14.5107
73.72	0.497559	0.846191	2.43848	3.43115	5.56689	8.26123	10.2559	14.5054
73.82	0.506835	0.867188	2.44775	3.45215	5.56689	8.27051	10.2651	14.5146
73.92	0.514648	0.867188	2.44775	3.44971	5.57471	8.27051	10.2534	14.5146
74.02	0.514648	0.867188	2.45801	3.44043	5.57471	8.27051	10.2534	14.5029
74.12	0.504395	0.864746	2.44385	3.43262	5.56445	8.2627	10.2456	14.4966
74.22	0.506836	0.855469	2.44385	3.43262	5.55518	8.2627	10.2456	14.4937
74.32	0.508301	0.855469	2.4624	3.44336	5.55664	8.26416	10.2471	14.4888
74.42	0.51709	0.855469	2.45947	3.44043	5.56299	8.27051	10.251	14.4951
74.52	0.523925	0.867188	2.45947	3.44824	5.56152	8.28223	10.2417	14.4951
74.62	0.510743	0.855469	2.44775	3.43652	5.54346	8.27051	10.2222	14.4717
74.72	0.510742	0.863281	2.45947	3.43652	5.54346	8.27051	10.23	14.4717
74.82	0.513183	0.863281	2.46191	3.43896	5.55762	8.27295	10.2324	14.4663
74.92	0.52246	0.86328	2.47119	3.44678	5.56689	8.28223	10.2363	14.477
75.02	0.524902	0.855469	2.46338	3.43262	5.55908	8.27441	10.2354	14.4756
75.12	0.518555	0.855469	2.46875	3.44434	5.55908	8.27441	10.2261	14.4756
75.22	0.531739	0.856934	2.46094	3.4458	5.56055	8.27588	10.23	14.4771
75.32	0.535644	0.875	2.47754	3.45215	5.56689	8.28223	10.2456	14.4717
75.42	0.526367	0.873535	2.47119	3.45996	5.56689	8.28223	10.2456	14.4717
75.52	0.53418	0.867188	2.47119	3.45996	5.56689	8.28223	10.2339	14.4717
75.62	0.53418	0.867188	2.47119	3.45996	5.56689	8.28223	10.2339	14.4717
75.72	0.535157	0.869629	2.48145	3.4624	5.58105	8.28467	10.2363	14.4663
75.82	0.538085	0.886719	2.48828	3.47168	5.57617	8.29394	10.2456	14.4756
75.92	0.535645	0.875	2.479	3.45996	5.55518	8.28223	10.2339	14.4639
76.02	0.526367	0.886719	2.47754	3.45996	5.55518	8.28223	10.2354	14.4639
76.12	0.53418	0.884277	2.479	3.47168	5.55518	8.28223	10.2285	14.4639
76.22	0.534179	0.875	2.479	3.47168	5.55371	8.28223	10.2339	14.4639
76.32	0.526368	0.867188	2.48047	3.46387	5.53955	8.27686	10.2144	14.4561
76.42	0.536621	0.867188	2.47119	3.46387	5.53955	8.28369	10.2144	14.4561
76.52	0.531739	0.867188	2.48438	3.47315	5.54102	8.27832	10.2173	14.4458
76.62	0.538085	0.867188	2.49072	3.47949	5.55908	8.2915	10.23	14.4546
76.72	0.53418	0.863281	2.48682	3.46777	5.54736	8.27051	10.2168	14.4521
76.82	0.53418	0.86084	2.48682	3.47949	5.53564	8.27051	10.2119	14.4521
76.92	0.53418	0.865723	2.48779	3.46777	5.55127	8.27295	10.2129	14.4546
77.02	0.526367	0.867188	2.49463	3.47168	5.55908	8.27441	10.2129	14.4561
77.12	0.538086	0.867188	2.5	3.45996	5.54736	8.28223	10.2065	14.4561
77.22	0.526367	0.865723	2.479	3.4585	5.53418	8.27051	10.1948	14.4443
77.32	0.524902	0.859375	2.479	3.45215	5.52783	8.27051	10.1831	14.4443
77.42	0.527831	0.867186	2.47754	3.45215	5.52783	8.27051	10.1831	14.4458
77.52	0.506836	0.853027	2.45947	3.44043	5.51611	8.25098	10.1714	14.4287
77.62	0.512207	0.84375	2.46875	3.44043	5.52783	8.25098	10.1714	14.4404
77.72	0.495117	0.835938	2.45166	3.43262	5.52002	8.2417	10.1636	14.4326
77.82	0.505371	0.847656	2.45166	3.44043	5.52002	8.24316	10.1558	14.4209
77.92	0.487304	0.843749	2.43994	3.42871	5.5083	8.23144	10.1323	14.4092
78.02	0.487305	0.833496	2.4375	3.41846	5.50049	8.22119	10.1362	14.4014
78.12	0.488769	0.825684	2.44141	3.42236	5.50195	8.21338	10.1274	14.395
78.22	0.495116	0.84375	2.44629	3.42871	5.5083	8.21973	10.1519	14.4092
78.32	0.492677	0.830566	2.42822	3.41699	5.49658	8.20801	10.1401	14.3975
78.42	0.485841	0.826662	2.43066	3.41943	5.49902	8.21045	10.1426	14.3999
78.52	0.493652	0.835938	2.4375	3.42871	5.5083	8.21973	10.1519	14.4092
78.62	0.487305	0.835938	2.42822	3.43262	5.50049	8.21192	10.1323	14.396
78.72	0.499023	0.835938	2.42676	3.43115	5.50049	8.21191	10.1323	14.4053
78.82	0.484864	0.824219	2.42041	3.41455	5.49658	8.19238	10.1323	14.3936
78.92	0.478028	0.83838	2.42285	3.42334	5.49902	8.19483	10.1255	14.396
79.02	0.487305	0.845215	2.42969	3.43115	5.5083	8.2041	10.1533	14.4053
79.12	0.495117	0.834473	2.43213	3.43262	5.5083	8.2041	10.144	14.4053
79.22	0.493652	0.835938	2.43213	3.43262	5.5083	8.2041	10.144	14.3936
79.32	0.475587	0.824219	2.42041	3.4209	5.49658	8.19238	10.1206	14.3818
79.42	0.48877	0.825685	2.42822	3.42236	5.49805	8.19385	10.1221	14.3848
79.52	0.495117	0.82959	2.42578	3.42871	5.50439	8.20019	10.1284	14.3975
79.62	0.487305	0.824219	2.40869	3.4209	5.49658	8.19238	10.1206	14.3896
79.72	0.496582	0.824219	2.42041	3.43262	5.49658	8.19238	10.1206	14.3896
79.82	0.487305	0.824219	2.41895	3.43262	5.49023	8.19238	10.1206	14.3818
79.92	0.489746	0.838379	2.41504	3.44434	5.49902	8.19482	10.123	14.3921
80.02	0.495117	0.835938	2.41016	3.44678	5.49658	8.19238	10.1206	14.3818
80.12	0.495117	0.835938	2.40869	3.44043	5.49658	8.18066	10.1206	14.3818
80.22	0.496582	0.837402	2.41016	3.44189	5.49805	8.18213	10.1221	14.3833
80.32	0.505371	0.842285	2.40869	3.44043	5.49512	8.18066	10.1206	14.3921
80.42	0.506835	0.837401	2.40625	3.44971	5.48877	8.18066	10.1323	14.4014
80.52	0.497559	0.833008	2.3877	3.43359	5.4873	8.17139	10.1113	14.3921
80.62	0.506835	0.835938	2.39697	3.44971	5.49658	8.1792	10.1323	14.3936
80.72	0.504395	0.847656	2.40723	3.44043	5.49658	8.17285	10.1323	14.3936
80.82	0.497559	0.847656	2.40088	3.43896	5.49658	8.17432	10.1323	14.4014
80.92	0.500489	0.84131	2.39453	3.42627	5.49023	8.17285	10.126	14.395
81.02	0.504395	0.847656	2.40088	3.43262	5.49658	8.17432	10.1323	14.4014
81.12	0.506836	0.855469	2.39844	3.43262	5.49658	8.18066	10.1323	14.4014
81.22	0.495118	0.846191	2.3877	3.42334	5.4873	8.16211	10.123	14.3945
81.32	0.495116	0.853027	2.39697	3.43018	5.49414	8.16504	10.1323	14.4131
81.42	0.502929	0.843749	2.39697	3.4209	5.48486	8.16504	10.1401	14.4131
81.52	0.496583	0.837402	2.40234	3.41455	5.47852	8.15869	10.1338	14.4043
81.62	0.514648	0.84375	2.40723	3.4209	5.48486	8.16504	10.1401	14.4014
81.72	0.514648	0.855469	2.40234	3.42871	5.48486	8.16504	10.1401	14.4014
81.82	0.503907	0.844727	2.39941	3.41699	5.47559	8.15723	10.1309	14.3945
81.92	0.506836	0.847656	2.41895	3.42871	5.48486	8.17139	10.1401	14.4053
82.02	0.506836	0.845215	2.4126	3.42725	5.48486	8.16504	10.1401	14.4053
82.12	0.509277	0.838379	2.41504	3.42334	5.4873	8.16748	10.1426	14.4077
82.22	0.514649	0.835938	2.4126	3.4209	5.49658	8.16504	10.1401	14.4053
82.32	0.513672	0.837402	2.41943	3.42236	5.49658	8.1665	10.1416	14.4082
82.42	0.50293	0.835938	2.41113	3.4209	5.48877	8.1665	10.1426	14.4131
82.52	0.514648	0.835938	2.41797	3.4209	5.47461	8.17139	10.1519	14.4131
82.62	0.513184	0.835938	2.40869	3.43262	5.46533	8.1665	10.1519	14.4131
82.72	0.497559	0.82666	2.39941	3.42334	5.45605	8.16358	10.1426	14.3921
82.82	0.506835	0.835938	2.40723	3.44043	5.47705	8.17285	10.1519	14.4014
82.92	0.508301	0.834961	2.40234	3.44189	5.47852	8.17432	10.1533	14.4028
83.02	0.518555	0.832031	2.40088	3.44971	5.47559	8.17285	10.1519	14.4014
83.12	0.518555	0.832031	2.40088	3.44043	5.47705	8.17285	10.1519	14.4014
83.22	0.518554	0.832031	2.41016	3.45068	5.47852	8.16113	10.1519	14.3936
83.32	0.517091	0.822754	2.3916	3.45068	5.47412	8.16358	10.1426	14.3843
83.42	0.526367	0.832031	2.40869	3.45752	5.47705	8.16113	10.1519	14.3936
83.52	0.526367	0.832031	2.40869	3.45996	5.47705	8.16113	10.1519	14.3936
83.62	0.52002	0.824219	2.40234	3.45361	5.4707	8.15479	10.1455	14.3872
83.72	0.526367	0.824219	2.40625	3.45996	5.47705	8.16113	10.1519	14.396
83.82	0.540527	0.82666	2.39941	3.4624	5.47705	8.16357	10.1543	14.4077
83.92	0.547362	0.835936	2.40869	3.47949	5.47705	8.17285	10.1636	14.417
84.02	0.53418	0.835938	2.39697	3.46631	5.47705	8.16113	10.165	14.4028
84.12	0.53418	0.824219	2.39697	3.45996	5.47705	8.16113	10.1699	14.3843
84.22	0.536622	0.838379	2.39941	3.47412	5.47949	8.16358	10.166	14.4077
84.32	0.544433	0.835938	2.42041	3.4834	5.48877	8.17285	10.1753	14.417
84.42	0.531739	0.829591	2.41406	3.48486	5.48242	8.1665	10.1689	14.4106
84.52	0.538085	0.835938	2.42041	3.49121	5.48877	8.17285	10.1636	14.417
84.62	0.526368	0.824219	2.40869	3.49121	5.47705	8.15332	10.1519	14.4053
84.72	0.538086	0.824219	2.40869	3.49121	5.47461	8.16113	10.1636	14.4053
84.82	0.538086	0.82666	2.41113	3.49121	5.46777	8.15576	10.166	14.396
84.92	0.540527	0.835936	2.42041	3.49121	5.48486	8.16504	10.1768	14.4053
85.02	0.538085	0.824219	2.40869	3.47949	5.47168	8.16113	10.1699	14.395
85.12	0.531739	0.817871	2.40479	3.47315	5.45898	8.14697	10.1572	14.3936
85.22	0.545898	0.824219	2.42822	3.47949	5.46533	8.15332	10.1636	14.4053
85.32	0.534181	0.821777	2.4165	3.46777	5.45361	8.14942	10.1519	14.3936
85.42	0.54834	0.814942	2.43066	3.47021	5.46777	8.15186	10.144	14.396
85.52	0.549805	0.816406	2.43213	3.47168	5.4668	8.14551	10.1636	14.3975
85.62	0.549805	0.816406	2.43213	3.4834	5.4458	8.14551	10.1636	14.3975
85.72	0.538086	0.804688	2.42041	3.47803	5.4458	8.13379	10.1401	14.3857
85.82	0.539551	0.806152	2.42969	3.47314	5.44727	8.13525	10.1416	14.3872
85.92	0.549805	0.816407	2.42822	3.47168	5.4458	8.13379	10.1401	14.3857
86.02	0.549805	0.807129	2.44238	3.47168	5.44824	8.13867	10.145	14.3882
86.12	0.549804	0.814941	2.44922	3.47412	5.45752	8.15723	10.1636	14.3975
86.22	0.538086	0.808594	2.42822	3.4834	5.44434	8.14551	10.1519	14.3857
86.32	0.545898	0.808594	2.42822	3.4834	5.43799	8.14551	10.1519	14.3833
86.42	0.543456	0.806151	2.43994	3.48877	5.43799	8.14551	10.1519	14.374
86.52	0.522461	0.785156	2.42822	3.46777	5.42773	8.12207	10.1401	14.3623
86.62	0.53418	0.794434	2.43604	3.46924	5.43555	8.12354	10.1431	14.3716
86.72	0.528809	0.787598	2.43066	3.48193	5.43652	8.12598	10.1489	14.3726
86.82	0.538085	0.796875	2.44141	3.49121	5.4458	8.1416	10.1519	14.374
86.92	0.543456	0.795408	2.44775	3.49121	5.44434	8.1416	10.1533	14.3818
87.02	0.522461	0.777344	2.43604	3.4873	5.42773	8.12988	10.1465	14.3701
87.12	0.522461	0.785156	2.44775	3.48486	5.43408	8.11816	10.1401	14.3701
87.22	0.514648	0.777344	2.43994	3.46777	5.42627	8.11279	10.1338	14.3623
87.32	0.514648	0.777344	2.44775	3.46777	5.42627	8.12207	10.1401	14.3623
87.42	0.527344	0.779785	2.4502	3.47021	5.42725	8.12451	10.145	14.3569
87.52	0.518555	0.774902	2.44775	3.47949	5.41846	8.12207	10.144	14.353
87.62	0.518555	0.765625	2.44775	3.47949	5.41846	8.12207	10.144	14.3545
87.72	0.526367	0.765625	2.44775	3.47803	5.41846	8.12207	10.1416	14.3545
87.82	0.518555	0.769531	2.43994	3.46387	5.41064	8.10645	10.127	14.3481
87.92	0.531738	0.770995	2.44141	3.46533	5.41211	8.10791	10.1353	14.3545
88.02	0.523926	0.768066	2.44775	3.45996	5.40674	8.10254	10.1206	14.3428
88.12	0.514648	0.785156	2.44775	3.46533	5.40674	8.104	10.1206	14.3428
88.22	0.514648	0.785156	2.44629	3.45605	5.4082	8.11035	10.1206	14.3403
88.32	0.514648	0.782715	2.43994	3.45459	5.41455	8.11035	10.1206	14.3311
88.42	0.506836	0.765625	2.43213	3.44043	5.41455	8.10254	10.1128	14.3232
88.52	0.514648	0.765625	2.43213	3.44043	5.40674	8.10254	10.1128	14.335
88.62	0.514648	0.777344	2.43213	3.44043	5.41455	8.10254	10.1128	14.335
88.72	0.513184	0.765625	2.42822	3.42871	5.40283	8.09082	10.1011	14.3115
88.82	0.506836	0.765625	2.42822	3.42871	5.40283	8.09082	10.1011	14.3091
88.92	0.504395	0.773438	2.43994	3.44043	5.40283	8.09082	10.1011	14.2998
89.02	0.497558	0.775879	2.44238	3.44287	5.40527	8.09326	10.1035	14.314
89.12	0.504395	0.770996	2.42578	3.43555	5.39258	8.09082	10.0986	14.3091
89.22	0.497559	0.76416	2.43066	3.41943	5.39355	8.09082	10.0918	14.3022
89.32	0.50537	0.785156	2.43994	3.42871	5.40283	8.09326	10.1011	14.3115
89.42	0.500489	0.77881	2.43359	3.42236	5.38867	8.09619	10.0947	14.3052
89.52	0.506836	0.785156	2.44775	3.44043	5.39502	8.10254	10.1011	14.3115
89.62	0.504395	0.782715	2.44775	3.44043	5.40283	8.10254	10.1011	14.3115
89.72	0.497559	0.775879	2.4502	3.44287	5.40771	8.10498	10.0918	14.314
89.82	0.506835	0.785156	2.46094	3.45215	5.42383	8.11426	10.1011	14.3232
89.92	0.495117	0.78125	2.46729	3.43896	5.40283	8.10254	10.0894	14.3115
90.02	0.506835	0.78125	2.46728	3.44043	5.40283	8.10254	10.0894	14.3115
90.12	0.496583	0.771973	2.45801	3.43262	5.39502	8.09473	10.0801	14.3037
90.22	0.48877	0.778809	2.45313	3.43408	5.4082	8.09619	10.0752	14.3052
90.32	0.495117	0.785156	2.45947	3.43799	5.41455	8.10254	10.083	14.3115
90.42	0.493653	0.785157	2.47119	3.42871	5.41455	8.10254	10.0894	14.3115
90.52	0.489747	0.799316	2.47363	3.43115	5.40527	8.10498	10.0918	14.314
90.62	0.506835	0.808594	2.48291	3.44043	5.41455	8.11426	10.1011	14.3232
90.72	0.504395	0.816406	2.48291	3.45215	5.41455	8.11426	10.1011	14.3232
90.82	0.496582	0.81543	2.49219	3.46143	5.41602	8.12354	10.1025	14.3247
90.92	0.501465	0.800781	2.48682	3.45459	5.41064	8.11816	10.0972	14.3062
91.02	0.495117	0.8125	2.48682	3.44824	5.41309	8.11816	10.0957	14.2998
91.12	0.495117	0.811035	2.48438	3.44824	5.42236	8.11963	10.0908	14.3115
91.22	0.497559	0.814941	2.48926	3.4624	5.4248	8.12842	10.0996	14.314
91.32	0.506835	0.824219	2.49853	3.47168	5.43164	8.13769	10.1011	14.3115
91.42	0.514648	0.824218	2.49853	3.46924	5.4248	8.13769	10.1074	14.3115
91.52	0.506837	0.816406	2.49072	3.45215	5.42627	8.12988	10.0933	14.3154
91.62	0.514648	0.82666	2.50879	3.45996	5.43652	8.14014	10.1035	14.3257
91.72	0.526367	0.847656	2.52051	3.46777	5.45752	8.14941	10.1128	14.335
91.82	0.526367	0.847656	2.52734	3.46777	5.4458	8.14941	10.1104	14.335
91.92	0.52002	0.84131	2.51172	3.47168	5.45117	8.15479	10.0947	14.3286
92.02	0.524902	0.847656	2.52979	3.47168	5.45752	8.16357	10.1011	14.3325
92.12	0.518555	0.853027	2.52979	3.47168	5.45752	8.17285	10.1011	14.3232
92.22	0.509278	0.834473	2.52051	3.4624	5.44824	8.16113	10.0918	14.3164
92.32	0.523925	0.85791	2.52978	3.4834	5.45752	8.16113	10.1011	14.3325
92.42	0.514649	0.867188	2.52979	3.4834	5.45898	8.16113	10.1011	14.3232
92.52	0.516113	0.868652	2.52979	3.48242	5.4668	8.16504	10.1025	14.3247
92.62	0.526367	0.867188	2.52344	3.47168	5.46533	8.18213	10.0996	14.3257
92.72	0.528809	0.867188	2.54004	3.47266	5.46777	8.17529	10.0957	14.3374
92.82	0.538085	0.875	2.55957	3.4834	5.47705	8.18457	10.105	14.3467
92.92	0.526367	0.875	2.5415	3.47168	5.46533	8.17285	10.0933	14.335
93.02	0.526367	0.875	2.5415	3.47168	5.47705	8.17139	10.0933	14.335
93.12	0.527832	0.876465	2.54053	3.48486	5.47852	8.1665	10.0947	14.334
93.22	0.545899	0.882813	2.5376	3.49121	5.48486	8.17285	10.0986	14.3311
93.32	0.536621	0.885254	2.55176	3.49902	5.4873	8.17529	10.0918	14.3335
93.42	0.544434	0.882813	2.54932	3.4873	5.49268	8.18066	10.0894	14.3311
93.52	0.538085	0.881348	2.54932	3.4873	5.49512	8.18066	10.0894	14.3296
93.62	0.530274	0.878906	2.54785	3.47949	5.49414	8.17285	10.0815	14.3169
93.72	0.538086	0.878906	2.53906	3.47949	5.49902	8.17041	10.0815	14.3232
93.82	0.540527	0.886719	2.53223	3.49365	5.51074	8.16357	10.084	14.3257
93.92	0.549804	0.886717	2.55322	3.50293	5.52783	8.17285	10.0933	14.335
94.02	0.548829	0.876465	2.54297	3.49268	5.51514	8.1626	10.0947	14.3232
94.12	0.545898	0.882813	2.55713	3.50684	5.51221	8.16895	10.1011	14.3232
94.22	0.545899	0.875	2.54932	3.49756	5.50439	8.16113	10.0918	14.3154
94.32	0.54834	0.875977	2.55176	3.50537	5.50537	8.16357	10.0762	14.3179
94.42	0.557617	0.876465	2.57275	3.51465	5.50977	8.18311	10.0854	14.3286
94.52	0.559082	0.868652	2.57422	3.51611	5.51611	8.17822	10.0869	14.3364
94.62	0.56543	0.875	2.56885	3.51611	5.51611	8.17285	10.0815	14.3311
94.72	0.56543	0.875	2.5752	3.50684	5.51611	8.17285	10.0815	14.3296
94.82	0.562988	0.863281	2.56885	3.50684	5.51611	8.17285	10.0815	14.3232
94.92	0.561523	0.86328	2.57812	3.51855	5.51611	8.17041	10.0815	14.3232
95.02	0.553711	0.867188	2.56104	3.51074	5.50586	8.15332	10.0737	14.3154
95.12	0.566406	0.867188	2.56348	3.51318	5.50684	8.16357	10.0762	14.3179
95.22	0.569335	0.867188	2.57031	3.53418	5.5083	8.17285	10.0972	14.3271
95.32	0.557618	0.854004	2.54932	3.52246	5.49658	8.16113	10.0854	14.3037
95.42	0.569336	0.855469	2.55713	3.52246	5.50439	8.16113	10.0854	14.3037
95.52	0.577148	0.855469	2.55713	3.52246	5.50439	8.16113	10.0854	14.3154
95.62	0.577148	0.855469	2.56738	3.52246	5.50439	8.16113	10.0854	14.3154
95.72	0.56543	0.84375	2.54932	3.50928	5.49268	8.14941	10.0737	14.3037
95.82	0.577148	0.841309	2.54932	3.50293	5.49268	8.14941	10.0737	14.3037
95.92	0.58496	0.83203	2.54932	3.51074	5.49268	8.16113	10.0791	14.3037
96.02	0.577148	0.835938	2.55322	3.50293	5.4834	8.15186	10.062	14.2959
96.12	0.577148	0.835938	2.55322	3.50293	5.47705	8.14551	10.062	14.2935
96.22	0.577148	0.834473	2.55322	3.50049	5.47705	8.14551	10.0645	14.2866
96.32	0.578614	0.817871	2.54053	3.49268	5.4668	8.13525	10.0752	14.2856
96.42	0.584961	0.824219	2.54395	3.49902	5.47314	8.1416	10.0815	14.292
96.52	0.582519	0.832031	2.5376	3.49902	5.47314	8.1416	10.0791	14.2895
96.62	0.573243	0.824219	2.52979	3.49658	5.46533	8.13379	10.062	14.2607
96.72	0.583496	0.821777	2.5415	3.48975	5.46533	8.13379	10.0645	14.2725
96.82	0.57959	0.814941	2.54395	3.49902	5.47949	8.13623	10.0762	14.2749
96.92	0.588867	0.824219	2.55078	3.49902	5.48877	8.14551	10.0737	14.2842
97.02	0.588867	0.824219	2.54932	3.49902	5.48877	8.14307	10.0737	14.2842
97.12	0.594238	0.835938	2.54932	3.49902	5.48633	8.1416	10.0854	14.2725
97.22	0.573242	0.824219	2.53613	3.49756	5.47705	8.12988	10.0596	14.2607
97.32	0.584961	0.824219	2.5415	3.49121	5.47705	8.12988	10.0503	14.2607
97.42	0.584961	0.822754	2.53906	3.49121	5.47705	8.12842	10.0503	14.2607
97.52	0.58496	0.816406	2.52978	3.49121	5.47705	8.12353	10.0503	14.2607
97.62	0.575684	0.808594	2.52979	3.4834	5.46777	8.13233	10.0425	14.2529
97.72	0.569336	0.808594	2.51807	3.47168	5.44971	8.11426	10.0332	14.2412
97.82	0.570801	0.810059	2.51807	3.48096	5.45117	8.11572	10.0439	14.2427
97.92	0.577148	0.806152	2.52197	3.47949	5.44971	8.11426	10.0347	14.2529
98.02	0.574707	0.796875	2.52197	3.47949	5.44971	8.11182	10.0347	14.2529
98.12	0.567871	0.804688	2.51953	3.48877	5.44971	8.11426	10.0347	14.2529
98.22	0.562988	0.792969	2.49854	3.46777	5.43799	8.10254	10.0229	14.2412
98.32	0.56543	0.791504	2.49854	3.46777	5.43555	8.1001	10.0229	14.2412
98.42	0.56543	0.782715	2.49854	3.46777	5.43408	8.09082	10.0229	14.249
98.52	0.573242	0.785156	2.49854	3.46631	5.43408	8.09082	10.0112	14.249
98.62	0.573242	0.785156	2.49609	3.45996	5.43652	8.09082	10.0112	14.249
98.72	0.573243	0.787598	2.48926	3.4624	5.4458	8.10107	10.0254	14.25
98.82	0.5708	0.794434	2.50391	3.4707	5.4458	8.10791	10.0322	14.2505
98.92	0.575683	0.79541	2.49707	3.47656	5.44824	8.10107	10.0254	14.2437
99.02	0.573242	0.790527	2.50488	3.46777	5.44336	8.09863	10.0229	14.2412
99.12	0.573242	0.78125	2.49854	3.46777	5.43408	8.10889	10.0112	14.2412
99.22	0.571777	0.791504	2.49854	3.47949	5.43408	8.10254	10.0112	14.2334
99.32	0.56543	0.785156	2.51025	3.47949	5.43408	8.10254	10.0229	14.2334
99.42	0.56543	0.777344	2.50244	3.4834	5.43799	8.10254	10.0151	14.2256
99.52	0.56543	0.777344	2.50244	3.4834	5.43799	8.10254	10.0151	14.2231
99.62	0.577148	0.777344	2.51025	3.4834	5.43799	8.10254	10.0151	14.2163
99.72	0.574707	0.774902	2.51172	3.49121	5.43799	8.10254	10.0151	14.2256
99.82	0.567871	0.775879	2.51904	3.49121	5.44043	8.1167	10.0059	14.228
99.92	0.56543	0.773438	2.52197	3.47949	5.43799	8.11426	10.0034	14.2271
100.02	0.563964	0.785156	2.52978	3.47949	5.43799	8.11426	10.0151	14.2334
100.12	0.55127	0.775879	2.51953	3.47168	5.43018	8.104	10.0073	14.2256
100.22	0.566895	0.770996	2.51172	3.47315	5.43164	8.09473	10.0088	14.2271
100.32	0.571777	0.785156	2.51807	3.47803	5.43799	8.09473	10.0229	14.2334
100.42	0.56543	0.785156	2.52979	3.4834	5.4458	8.09473	10.0229	14.2334
100.52	0.56543	0.796875	2.52832	3.4834	5.4458	8.09473	10.0229	14.2319
100.62	0.574707	0.794434	2.52197	3.48096	5.4458	8.10254	10.0229	14.2256
100.72	0.565429	0.796875	2.52978	3.47168	5.4458	8.10254	10.0229	14.2256
100.82	0.556153	0.79541	2.52051	3.4624	5.43652	8.09326	10.0137	14.2163
100.92	0.578614	0.806153	2.54297	3.47315	5.44727	8.104	10.0244	14.2271
101.02	0.584961	0.8125	2.54932	3.47949	5.45361	8.10791	10.0308	14.2217
101.12	0.583496	0.824219	2.54932	3.4873	5.45605	8.09863	10.0283	14.2217
101.22	0.569336	0.814941	2.55322	3.47705	5.45752	8.09082	10.0059	14.2139
101.32	0.569336	0.816406	2.56104	3.46777	5.45508	8.09082	10.0151	14.2256
101.42	0.569335	0.816405	2.56103	3.46631	5.4458	8.09082	10.0151	14.2256
101.52	0.56543	0.807129	2.55176	3.4624	5.43652	8.09326	10.0059	14.2163
101.62	0.565429	0.816406	2.56103	3.47168	5.45752	8.10254	10.0151	14.2139
101.72	0.565429	0.825684	2.55859	3.47168	5.45752	8.10254	10.0151	14.2256
101.82	0.557618	0.810059	2.55469	3.47315	5.45117	8.09473	10.0088	14.2192
101.92	0.557617	0.824219	2.56104	3.47705	5.45752	8.09473	10.0151	14.2256
102.02	0.566894	0.821777	2.56103	3.47949	5.45752	8.09473	10.0151	14.2256
102.12	0.545899	0.800781	2.55713	3.46777	5.4458	8.08301	10.0049	14.2139
102.22	0.556153	0.814941	2.55957	3.47022	5.45605	8.08545	10.002	14.2021
102.32	0.565429	0.822754	2.56885	3.47803	5.45752	8.09473	10.0112	14.2021
102.42	0.55127	0.804688	2.56885	3.47168	5.45605	8.09082	9.99951	14.1904
102.52	0.541992	0.804688	2.55566	3.47168	5.46289	8.08838	9.99951	14.2021
102.62	0.532715	0.796875	2.55469	3.46387	5.4458	8.07129	9.9917	14.1943
102.72	0.526367	0.802246	2.56104	3.47168	5.45752	8.07129	9.9917	14.1943
102.82	0.526367	0.792969	2.55957	3.47168	5.45752	8.07129	9.9917	14.1943
102.92	0.527833	0.792971	2.55225	3.45899	5.44727	8.06104	9.99317	14.1816
103.02	0.551269	0.804688	2.57666	3.46777	5.46533	8.09082	10.0112	14.1982
103.12	0.540528	0.803223	2.56348	3.46631	5.45215	8.07764	10.0044	14.1851
103.22	0.532715	0.796875	2.55713	3.45996	5.4458	8.07129	9.99316	14.1787
103.32	0.527832	0.806152	2.57031	3.46143	5.44727	8.07275	10.001	14.1802
103.42	0.538086	0.802246	2.56885	3.46777	5.4458	8.08301	10.0112	14.1787
103.52	0.535645	0.792969	2.56885	3.46631	5.4458	8.08301	10.0112	14.1787
103.62	0.536621	0.79541	2.56982	3.4624	5.44824	8.08545	10.0137	14.1812
103.72	0.545898	0.814941	2.57275	3.47168	5.46533	8.09473	10.0308	14.1904
103.82	0.556152	0.813965	2.58057	3.47168	5.46533	8.09473	10.0308	14.1904
103.92	0.549805	0.80713	2.58301	3.47412	5.46777	8.10498	10.0332	14.1929
104.02	0.557616	0.816406	2.59228	3.49267	5.48877	8.11182	10.041	14.2124
104.12	0.545899	0.804688	2.58057	3.47168	5.47705	8.09082	10.0347	14.1826
104.22	0.547364	0.817871	2.58203	3.48096	5.47852	8.09229	10.0361	14.1841
104.32	0.563964	0.824219	2.6001	3.4873	5.48486	8.09863	10.0425	14.1919
104.42	0.557617	0.822753	2.6001	3.4873	5.48486	8.09863	10.0425	14.1968
104.52	0.547363	0.816406	2.60156	3.47949	5.47461	8.09082	10.0347	14.1841
104.62	0.545898	0.813965	2.59229	3.49121	5.47705	8.09082	10.0347	14.1904
104.72	0.543456	0.816406	2.59228	3.49121	5.47559	8.09082	10.0347	14.1904
104.82	0.532716	0.804688	2.58057	3.47803	5.46533	8.0791	10.0347	14.1772
104.92	0.528809	0.80713	2.58301	3.48193	5.46777	8.08154	10.0254	14.1748
105.02	0.538086	0.825684	2.59229	3.49121	5.47705	8.09082	10.0464	14.1904
105.12	0.535645	0.816406	2.58984	3.49121	5.47705	8.08936	10.0464	14.1904
105.22	0.526367	0.824219	2.58057	3.50049	5.47705	8.08301	10.0464	14.2021
105.32	0.532715	0.822754	2.58057	3.49121	5.47705	8.08301	10.0464	14.2021
105.42	0.514649	0.804688	2.57666	3.47949	5.46533	8.07129	10.0347	14.1904
105.52	0.527833	0.817871	2.57666	3.48096	5.4668	8.07275	10.0361	14.1919
105.62	0.543457	0.824219	2.57666	3.49902	5.4707	8.0791	10.0425	14.2007
105.72	0.53418	0.821777	2.57666	3.50439	5.46143	8.0791	10.0425	14.21
105.82	0.544433	0.822754	2.5791	3.49756	5.46387	8.07373	10.0332	14.21
105.92	0.544434	0.824219	2.58057	3.49902	5.46533	8.0752	10.0347	14.2021
106.02	0.538086	0.824219	2.59229	3.49902	5.46387	8.0752	10.0347	14.2021
106.12	0.549805	0.834473	2.59229	3.50928	5.45752	8.0752	10.0347	14.2021
106.22	0.549804	0.828125	2.6001	3.50293	5.45752	8.07519	10.0347	14.2021
106.32	0.543458	0.816406	2.58838	3.49121	5.4458	8.06494	10.0229	14.1904
106.42	0.534179	0.816405	2.58838	3.49902	5.4458	8.07129	10.0244	14.1904
106.52	0.526367	0.816406	2.58057	3.49121	5.43799	8.05176	10.0229	14.1826
106.62	0.523926	0.813965	2.58057	3.50293	5.43799	8.05176	10.0229	14.1826
106.72	0.514648	0.816406	2.58057	3.50293	5.43799	8.05176	10.0347	14.1826
106.82	0.501466	0.804688	2.56885	3.49121	5.42627	8.04004	10.0215	14.1709
106.92	0.506836	0.803223	2.56641	3.49658	5.42383	8.04248	10.0166	14.1709
107.02	0.506836	0.796875	2.57129	3.4873	5.42627	8.04932	10.0229	14.1787
107.12	0.505859	0.806152	2.57959	3.4873	5.43018	8.04395	10.0244	14.1802
107.22	0.50293	0.802246	2.56738	3.47949	5.43555	8.05176	10.0229	14.1787
107.32	0.501465	0.804688	2.56104	3.49121	5.42627	8.05176	10.0293	14.1787
107.42	0.509278	0.80713	2.56348	3.49365	5.42871	8.0542	10.0254	14.1929
107.52	0.518554	0.816406	2.57275	3.50293	5.4458	8.06103	10.0347	14.2021
107.62	0.506837	0.814941	2.56104	3.49902	5.43408	8.04004	10.0205	14.1904
107.72	0.506836	0.808594	2.56885	3.49658	5.43408	8.04248	10.0254	14.1904
107.82	0.514648	0.816406	2.56641	3.4873	5.43408	8.05176	10.0347	14.189
107.92	0.514648	0.816405	2.56885	3.49902	5.43408	8.05176	10.0322	14.1826
108.02	0.518555	0.808594	2.56104	3.48975	5.42627	8.0415	10.0151	14.1748
108.12	0.518554	0.822754	2.56348	3.48584	5.42871	8.03711	10.0254	14.1772
108.22	0.518555	0.832031	2.57275	3.49512	5.44824	8.05566	10.0347	14.1865
108.32	0.520019	0.838867	2.57275	3.49658	5.44336	8.05713	10.0361	14.188
108.42	0.513184	0.824219	2.56104	3.50293	5.43555	8.05176	10.0283	14.1826
108.52	0.506836	0.824219	2.56885	3.50293	5.42627	8.05176	10.0308	14.1958
108.62	0.506836	0.835938	2.56885	3.50049	5.42627	8.04932	10.0308	14.189
108.72	0.509278	0.838379	2.56885	3.50147	5.42871	8.04492	10.0332	14.1968
108.82	0.518554	0.845215	2.56103	3.51074	5.4458	8.06103	10.041	14.2061
108.92	0.506836	0.824219	2.55713	3.49902	5.43262	8.04004	10.0229	14.1943
109.02	0.520019	0.833496	2.55859	3.51221	5.43945	8.02979	10.0244	14.1841
109.12	0.516113	0.842285	2.56738	3.51074	5.43799	8.02832	10.0229	14.1826
109.22	0.506836	0.835938	2.56104	3.51074	5.43555	8.04004	10.0229	14.1826
109.32	0.506836	0.835938	2.56104	3.51855	5.42627	8.02832	10.0205	14.1826
109.42	0.495117	0.832031	2.54932	3.50537	5.41455	8.00879	9.99805	14.1709
109.52	0.495117	0.832031	2.54932	3.49902	5.41455	8.00879	9.9917	14.1709
109.62	0.50293	0.841309	2.54932	3.51074	5.41992	8.00879	9.9917	14.1826
109.72	0.495117	0.824219	2.5415	3.50293	5.40283	8.00098	9.98389	14.1748
109.82	0.495117	0.824219	2.55322	3.50049	5.41455	8.00879	9.98389	14.1748
109.92	0.495116	0.835936	2.55322	3.49121	5.41455	8.00732	9.98388	14.1748
110.02	0.495117	0.822754	2.54688	3.47949	5.40137	7.98145	9.97217	14.1631
110.12	0.497558	0.82666	2.54004	3.48975	5.39746	7.98389	9.97461	14.1655
110.22	0.506836	0.835938	2.54932	3.51074	5.41846	8.00244	9.98926	14.1748
110.32	0.514648	0.835938	2.56104	3.5083	5.41846	8.00732	9.97998	14.1748
110.42	0.514648	0.835936	2.56103	3.49902	5.42627	8.00098	9.97217	14.1724
110.52	0.506836	0.825684	2.55322	3.48975	5.41602	7.99316	9.97217	14.1553
110.62	0.506836	0.828125	2.56104	3.4834	5.40918	7.99316	9.97217	14.1553
110.72	0.508301	0.82959	2.5625	3.49658	5.41748	7.99463	9.97363	14.1567
110.82	0.526367	0.84375	2.56885	3.50293	5.41455	8.00098	9.97998	14.1631
110.92	0.514648	0.832031	2.56885	3.49121	5.41309	8.00098	9.97998	14.1514
111.02	0.514649	0.830566	2.56885	3.49658	5.40674	8.00098	9.97998	14.1499
111.12	0.515625	0.82666	2.56885	3.48975	5.41699	8.00342	9.98096	14.146
111.22	0.5083	0.825684	2.56641	3.4873	5.41357	8.00391	9.97363	14.145
111.32	0.501465	0.830566	2.55957	3.47412	5.40918	8.00195	9.97461	14.1382
111.42	0.506836	0.825684	2.55713	3.47168	5.40527	7.99316	9.97217	14.1357
111.52	0.506836	0.824219	2.55566	3.4834	5.40039	8.00488	9.97217	14.1333
111.62	0.504395	0.824219	2.56104	3.48096	5.40527	8.00488	9.98389	14.124
111.72	0.496582	0.825684	2.5625	3.47314	5.40039	8.00635	9.99463	14.1255
111.82	0.50293	0.817871	2.56641	3.47559	5.40039	8.00879	9.96826	14.1201
111.92	0.495117	0.800781	2.54932	3.46777	5.39502	8.00098	9.97217	14.1123
112.02	0.492676	0.8125	2.54932	3.47803	5.39502	8.00098	9.97217	14.1123
112.12	0.497558	0.813477	2.55811	3.47412	5.39746	8.00098	9.97217	14.1147
112.22	0.506836	0.817871	2.56104	3.4834	5.41846	8.00098	9.97998	14.1318
112.32	0.514648	0.822754	2.57031	3.48096	5.41699	8.0127	9.97852	14.1304
112.42	0.514648	0.828123	2.56103	3.47949	5.41846	8.02051	9.97217	14.124
112.52	0.514648	0.816406	2.54932	3.46777	5.4043	8.00879	9.96045	14.1123
112.62	0.514648	0.816406	2.54785	3.46777	5.40674	8.00879	9.96045	14.1123
112.72	0.523438	0.818848	2.54395	3.47949	5.40918	8.02295	9.96289	14.1147
112.82	0.526366	0.835938	2.55078	3.47949	5.42627	8.03076	9.98389	14.1357
112.92	0.518555	0.828125	2.5415	3.47168	5.41846	8.0166	9.97363	14.1255
113.02	0.518555	0.828125	2.5415	3.47168	5.42773	8.0166	9.96436	14.1162
113.12	0.520019	0.82959	2.5415	3.47168	5.41992	8.01807	9.96436	14.1177
113.22	0.523926	0.833496	2.54297	3.47168	5.4248	8.02441	9.96436	14.124
113.32	0.526367	0.824219	2.55957	3.46924	5.41846	8.02441	9.96436	14.124
113.42	0.514648	0.811035	2.5415	3.45605	5.41455	8.02051	9.96045	14.1123
113.52	0.513184	0.816406	2.5415	3.46777	5.40674	8.02051	9.95264	14.1123
113.62	0.506836	0.816406	2.5415	3.46777	5.41211	8.01807	9.95264	14.1201
113.72	0.504395	0.816406	2.54932	3.46777	5.40283	8.02051	9.95264	14.1201
113.82	0.497558	0.82666	2.55176	3.47021	5.41699	8.02295	9.95264	14.1211
113.92	0.514648	0.833496	2.57422	3.49121	5.4248	8.03223	9.95264	14.124
114.02	0.514648	0.824219	2.5791	3.49121	5.41846	8.03223	9.95264	14.124
114.12	0.508301	0.817871	2.56397	3.4834	5.41211	8.03369	9.94629	14.1294
114.22	0.526367	0.824219	2.56104	3.4834	5.41846	8.04004	9.95264	14.1357
114.32	0.526367	0.824219	2.56885	3.4834	5.41602	8.05176	9.95264	14.1357
114.42	0.526366	0.834471	2.56885	3.48096	5.40674	8.05029	9.95263	14.1357
114.52	0.522461	0.804688	2.56885	3.46777	5.40283	8.03223	9.94092	14.1216
114.62	0.520996	0.816406	2.56641	3.46777	5.40527	8.04395	9.94092	14.1123
114.72	0.528809	0.818848	2.55811	3.46875	5.41455	8.04639	9.94336	14.1147
114.82	0.538085	0.828125	2.5625	3.47168	5.41455	8.06348	9.96045	14.124
114.92	0.547363	0.828125	2.56738	3.46924	5.42627	8.06104	9.96045	14.1318
115.02	0.545898	0.825684	2.57275	3.47168	5.42627	8.05176	9.96289	14.1318
115.12	0.545898	0.816406	2.57275	3.47949	5.42627	8.05176	9.97217	14.1318
115.22	0.557617	0.816406	2.58057	3.47949	5.42627	8.06348	9.96191	14.1436
115.32	0.559082	0.806152	2.57959	3.47949	5.42627	8.07275	9.9541	14.145
115.42	0.556153	0.803224	2.56738	3.47022	5.41699	8.06983	9.95117	14.1304
115.52	0.573242	0.8125	2.5752	3.48877	5.42627	8.0791	9.96826	14.1514
115.62	0.571777	0.8125	2.58057	3.47949	5.42627	8.07764	9.96826	14.1372
115.72	0.578614	0.813965	2.57031	3.47852	5.42529	8.07275	9.9502	14.1294
115.82	0.582519	0.822754	2.57666	3.47559	5.42236	8.09082	9.95654	14.1357
115.92	0.575684	0.834474	2.5791	3.48584	5.4248	8.09082	9.95899	14.1367
116.02	0.592773	0.841309	2.58838	3.49512	5.43408	8.09082	9.97998	14.1514
116.12	0.594239	0.824219	2.57813	3.49902	5.42627	8.08301	9.97217	14.1436
116.22	0.583496	0.824219	2.56885	3.49756	5.42383	8.08301	9.97461	14.1436
116.32	0.577148	0.824219	2.56885	3.49121	5.41455	8.09082	9.98145	14.1436
116.42	0.584961	0.822754	2.56738	3.49121	5.42627	8.09082	9.97217	14.1514
116.52	0.58252	0.816406	2.56104	3.49902	5.43408	8.1001	9.97217	14.1514
116.62	0.583496	0.817871	2.56104	3.49902	5.43408	8.09082	9.96045	14.1514
116.72	0.577148	0.824219	2.57275	3.51074	5.43408	8.09082	9.96045	14.1631
116.82	0.577148	0.822754	2.55859	3.49658	5.43408	8.10254	9.96045	14.1631
116.92	0.567872	0.818849	2.55176	3.48975	5.43652	8.10352	9.96289	14.1655
117.02	0.586426	0.828125	2.57275	3.49902	5.4458	8.11426	9.96436	14.1724
117.12	0.588867	0.82959	2.57275	3.50928	5.4458	8.11426	9.96436	14.1655
117.22	0.59668	0.835938	2.57275	3.50439	5.43799	8.11426	9.95264	14.1724
117.32	0.609863	0.847656	2.57422	3.52246	5.43945	8.125	9.9541	14.1646
117.42	0.616211	0.847656	2.58057	3.52246	5.44434	8.12207	9.96045	14.1709
117.52	0.624024	0.833496	2.57129	3.53027	5.42627	8.11035	9.96045	14.1826
117.62	0.638183	0.82666	2.59473	3.53027	5.44043	8.12305	9.96289	14.1719
117.72	0.670899	0.833496	2.60693	3.53565	5.45508	8.13135	9.97754	14.1685
117.82	0.681152	0.82666	2.59326	3.54053	5.45752	8.13623	9.98242	14.1655
117.92	0.678711	0.816406	2.59766	3.5498	5.45605	8.13916	9.98242	14.1709
118.02	0.686524	0.824219	2.58838	3.56934	5.46533	8.12988	9.9917	14.1826
118.12	0.699707	0.828125	2.5874	3.5708	5.45654	8.12354	9.99316	14.1958
118.22	0.69434	0.855469	2.65479	3.5835	5.51465	8.12989	10.0386	14.2022
118.32	0.681637	0.84375	2.64697	3.58642	5.49658	8.11816	10.0425	14.2021
118.42	0.630374	0.843757	2.65479	3.58887	5.50439	8.11817	10.0503	14.1919
118.52	0.6084	0.853027	2.66504	3.58887	5.5083	8.12061	10.0308	14.189
118.62	0.570799	0.832031	2.65869	3.57715	5.5083	8.08838	10.0503	14.1904
118.72	0.519537	0.813477	2.64551	3.58985	5.49512	8.0503	10.0684	14.2085
118.82	0.418451	0.78125	2.64062	3.59277	5.52002	8.02441	10.0854	14.2256
118.92	0.479481	0.905252	2.62499	3.60741	5.54492	8.03759	10.1079	14.2192
119.02	0.43017	0.859375	2.6079	3.5874	5.43945	7.96435	10.0464	14.1357
119.12	0.377936	0.859375	2.56251	3.50831	5.42236	7.93751	10.0073	14.0996
119.22	0.410639	0.817871	2.55566	3.4873	5.36377	7.89794	10.0488	14.1186
119.32	0.295904	0.658691	2.45801	3.40772	5.30908	7.96583	9.79785	14.0757
119.42	0.51069	0.630267	2.50776	3.331	5.40283	7.98921	10.0214	14.0771
119.52	0.887105	1.90088*	2.42568	4.24404*	4.63818	7.94521	10.0542	14.4418
119.62	4.35264*	8.46973*	1.65977*	6.97373*	-7.21191*	7.10215	10.9331	13.8775
119.72	6.9509*	11.8403*	-0.846466*	5.96701*	-24.1694*	4.19894*	9.5166	2.9006*
119.82	6.0867*	9.95313*	-2.47775*	1.69461*	-23.416*	1.10281*	6.47998	-10.6228*
119.92	5.78908*	8.49369*	-3.28075*	-1.51414*	-16.9995*	-1.10252*	4.83988	-19.8266*
120.02	2.1807*	1.46387*	-3.93453*	-6.665*	-6.54004*	-3.31734*	1.40869*	-28.6401*
120.12	-9.1641*	-19.2129*	-4.21*	-17.7486*	27.4517*	-5.20707*	-5.81494*	-33.1065*
120.22	-4.22773*	-8.8374*	-0.233585*	-4.94355*	37.543*	1.62481*	0.544922*	-1.15888*
120.32	-0.329403*	-1.4209*	1.70282	1.67499*	7.51074*	4.87812*	4.85205	10.2316
120.42	0.287507	-0.0880718*	2.26895	2.71573	3.16406	5.36905	5.28937	11.56
120.52	0.518446	0.279297	2.39882	2.95692	2.45215	5.61268	5.4209	11.0873
120.62	0.388292	0.211914	2.359	2.83214	2.41699	5.46984	5.15137	10.4679
120.72	0.406643	0.419434	2.42031	2.69278	2.55127	5.17813	4.90674	9.91543
120.82	0.420017	0.464844	2.31113	2.70224	2.54492	4.73008	4.74023	9.30625
120.92	0.276785	0.312848	2.26165	2.41204	2.44727	4.75286	4.66539	8.67278
121.02	0.3637	0.4375	2.10784	2.35979	2.12158	4.5219	4.84717	8.25042
121.12	0.274972	0.203125	1.85114	2.17732	2.0249	4.26374	4.35352	7.81648
121.22	0.421338	0.456055	2.02485	2.16353	2.36279	4.34712	4.58594	7.76997
121.32	0.194384	0.226563	1.79546	1.95073	2.33887	3.87993	4.24561	7.24761
121.42	0.218729	0.374958	1.83006	1.99363	2.31689	3.82224	4.12691	7.05467
121.52	0.30125	0.337402	1.86473	1.99656	2.33008	3.76414	4.07373	6.91453
121.62	0.310079	0.322754	1.85256	1.96242	2.31543	3.69191	4.04736	6.68752
121.72	0.311509	0.289063	1.91405	1.91454	2.37793	3.65624	4.03613	6.52635
121.82	0.341811	0.270996	1.98683	1.86769	2.33789	3.6338	4.03223	6.36915
121.92	0.325675	0.211897	2.03222	1.8203	2.3584	3.5371	3.99022	6.24609
122.02	0.350577	0.243652	1.91796	1.78417	2.32471	3.48144	3.87305	6.1748
122.12	0.305185	0.216309	1.84229	1.76075	2.25732	3.4336	3.74463	6.07472
122.22	0.255367	0.197754	1.81738	1.70214	2.22021	3.36523	3.68555	5.97412
122.32	0.275395	0.264648	1.80225	1.72168	2.22607	3.375	3.68848	5.93799
122.42	0.259272	0.273427	1.76416	1.72314	2.22314	3.35888	3.67772	5.88818
122.52	0.263179	0.244629	1.71972	1.72021	2.21631	3.32373	3.64014	5.81152
122.62	0.25147	0.225098	1.72364	1.71094	2.20215	3.27686	3.58643	5.72657
122.72	0.248042	0.228027	1.73291	1.6958	2.18018	3.24462	3.56494	5.64501
122.82	0.235844	0.205566	1.73291	1.66065	2.17236	3.21582	3.53076	5.57862
122.92	0.241207	0.207023	1.74707	1.67724	2.19434	3.19238	3.53173	5.54052
123.02	0.217771	0.196777	1.73193	1.65674	2.1582	3.16259	3.51416	5.47558
123.12	0.209964	0.188477	1.71436	1.61475	2.13965	3.12696	3.48242	5.44287
123.22	0.21533	0.181152	1.75244	1.62402	2.14648	3.09717	3.45898	5.41308
123.32	0.206057	0.162598	1.74073	1.62012	2.11768	3.0752	3.43311	5.36377
123.42	0.204589	0.145994	1.75244	1.59814	2.09814	3.0376	3.38232	5.31152
123.52	0.227049	0.144531	1.77978	1.58887	2.10596	3.03222	3.35107	5.2749
123.62	0.220217	0.145996	1.77197	1.57324	2.08643	3.00488	3.32373	5.2334
123.72	0.229491	0.158691	1.78369	1.5835	2.07861	2.97363	3.30029	5.18799
123.82	0.254395	0.175781	1.80322	1.57861	2.08105	2.96192	3.29248	5.1709
123.92	0.256835	0.173338	1.80078	1.56152	2.08789	2.94482	3.27539	5.13428
124.02	0.262205	0.181152	1.80859	1.55762	2.07471	2.93213	3.25879	5.10986
124.12	0.264651	0.171875	1.79932	1.55518	2.05518	2.8916	3.22217	5.06153
124.22	0.251463	0.171875	1.79931	1.53808	2.04883	2.86426	3.2041	5.03027
124.32	0.245119	0.164063	1.7876	1.54053	2.04346	2.84619	3.1792	4.99365
124.42	0.245118	0.174318	1.79785	1.56006	2.0459	2.83154	3.16211	4.97412
124.52	0.264647	0.203125	1.83056	1.56689	2.06299	2.84326	3.15967	4.96533
124.62	0.245119	0.205566	1.8291	1.54981	2.04346	2.83301	3.14014	4.93262
124.72	0.233398	0.212402	1.81103	1.54834	2.03564	2.80176	3.10352	4.90137
124.82	0.237305	0.216309	1.81397	1.54346	2.03174	2.79688	3.10645	4.87793
124.92	0.225586	0.201661	1.79932	1.53027	2.02783	2.77832	3.08301	4.84277
125.02	0.228027	0.217285	1.80957	1.54443	2.03027	2.7832	3.08398	4.82715
125.12	0.237305	0.226563	1.81104	1.53955	2.02002	2.77441	3.06201	4.80371
125.22	0.237304	0.226563	1.81103	1.53027	2.01611	2.76269	3.03857	4.78027
125.32	0.229493	0.226563	1.81104	1.53027	2.00977	2.75488	3.02295	4.75537
125.42	0.217773	0.226561	1.7915	1.52246	1.99658	2.7251	2.9917	4.72558
125.52	0.217772	0.226563	1.7915	1.51855	1.98486	2.71973	2.97461	4.6958
125.62	0.215334	0.226563	1.77979	1.51074	1.97949	2.69483	2.95264	4.6709
125.72	0.219238	0.239746	1.78125	1.52393	1.97852	2.70557	2.9541	4.65527
125.82	0.22168	0.242188	1.7876	1.51856	1.98486	2.68848	2.94238	4.63965
125.92	0.213866	0.253904	1.77978	1.51855	1.97705	2.68066	2.9292	4.61377
126.02	0.213867	0.253906	1.76807	1.51855	1.97314	2.66357	2.91992	4.59668
126.12	0.20459	0.253906	1.76025	1.51074	1.96533	2.66504	2.90186	4.5835
126.22	0.196778	0.256348	1.75879	1.50147	1.95605	2.65723	2.89258	4.56397
126.32	0.217773	0.277344	1.76807	1.51855	1.9668	2.67285	2.8916	4.56396
126.42	0.207518	0.274899	1.76953	1.5083	1.96289	2.65088	2.87988	4.54346
126.52	0.194335	0.265625	1.74853	1.49902	1.94043	2.63232	2.84717	4.51221
126.62	0.195802	0.261719	1.73682	1.48731	1.92236	2.61817	2.83789	4.49902
126.72	0.208496	0.268066	1.74316	1.48975	1.91699	2.61279	2.83398	4.47412
126.82	0.213867	0.265625	1.74072	1.49902	1.92627	2.604	2.82227	4.45996
126.92	0.217773	0.265623	1.74072	1.49121	1.91846	2.60254	2.81592	4.44678
127.02	0.213867	0.265625	1.729	1.47949	1.90674	2.5791	2.8042	4.43262
127.12	0.225586	0.273438	1.729	1.48193	1.90674	2.5791	2.78076	4.4248
127.22	0.217773	0.277344	1.73291	1.50293	1.89893	2.56592	2.7666	4.40527
127.32	0.213868	0.277344	1.729	1.49121	1.88721	2.56348	2.76367	4.3833
127.42	0.213866	0.282713	1.729	1.49121	1.88867	2.55176	2.76123	4.37256
127.52	0.213867	0.275879	1.729	1.49121	1.89111	2.54004	2.7417	4.3623
127.62	0.213867	0.292969	1.72656	1.49121	1.89111	2.54004	2.73145	4.34277
127.72	0.221679	0.304688	1.71973	1.49121	1.89355	2.53223	2.74023	4.33252
127.82	0.225587	0.296875	1.729	1.4834	1.89502	2.52588	2.73389	4.31397
127.92	0.213867	0.292969	1.71729	1.47949	1.8833	2.50879	2.72363	4.31152
128.02	0.214844	0.307129	1.73145	1.48193	1.88574	2.51123	2.71924	4.30225
128.12	0.219238	0.317871	1.73047	1.48096	1.89648	2.50244	2.70557	4.29346
128.22	0.195801	0.296875	1.70947	1.45996	1.87793	2.48389	2.6792	4.26318
128.32	0.194336	0.304688	1.71729	1.45996	1.88721	2.49316	2.68164	4.26465
128.42	0.19824	0.296871	1.70947	1.46387	1.87939	2.47363	2.67138	4.24512
128.52	0.191895	0.296875	1.69775	1.45215	1.86768	2.46191	2.65186	4.22559
128.62	0.194336	0.304688	1.70947	1.45215	1.86768	2.46436	2.64258	4.21387
128.72	0.186523	0.296875	1.70166	1.44434	1.85986	2.46582	2.6377	4.20605
128.82	0.18506	0.282715	1.68994	1.44043	1.84961	2.4541	2.63232	4.17481
128.92	0.206055	0.287598	1.68994	1.44043	1.85596	2.44238	2.63232	4.16455
129.02	0.203611	0.296875	1.70166	1.44043	1.85596	2.44385	2.62305	4.16308
129.12	0.196777	0.292969	1.68994	1.42871	1.84424	2.43066	2.62061	4.14209
129.22	0.208496	0.285156	1.68457	1.43506	1.83887	2.42773	2.60742	4.13818
129.32	0.217772	0.296875	1.70166	1.44433	1.84814	2.43457	2.60498	4.13574
129.42	0.217773	0.287598	1.68994	1.43262	1.82471	2.41504	2.58691	4.11621
129.52	0.225585	0.294434	1.68994	1.43262	1.82471	2.41504	2.58154	4.10596
129.62	0.217773	0.285156	1.68213	1.4248	1.81689	2.40723	2.56201	4.09277
129.72	0.217773	0.285156	1.68457	1.4248	1.82861	2.39551	2.55664	4.09277
129.82	0.217775	0.285156	1.69385	1.41309	1.80762	2.38526	2.5542	4.07324
129.92	0.217773	0.285156	1.69385	1.41309	1.81689	2.38379	2.54248	4.06152
130.02	0.217772	0.285156	1.69385	1.41308	1.81689	2.38379	2.54248	4.06396
130.12	0.209961	0.289063	1.6875	1.40674	1.80908	2.36426	2.52686	4.0459
130.22	0.198242	0.277344	1.68994	1.40137	1.79883	2.35254	2.50488	4.02637
130.32	0.206055	0.275879	1.68994	1.40137	1.80518	2.34473	2.51123	4.01465
130.42	0.206053	0.278806	1.68994	1.40381	1.80518	2.34473	2.50342	4.00293
130.52	0.20752	0.275879	1.68213	1.40527	1.79736	2.3252	2.48633	3.98877
130.62	0.198242	0.269531	1.68213	1.40527	1.79736	2.3252	2.49561	3.9834
130.72	0.186523	0.269531	1.68457	1.39355	1.77783	2.30176	2.47363	3.96631
130.82	0.194336	0.277344	1.69385	1.39355	1.78027	2.3042	2.47998	3.96387
130.92	0.180174	0.263181	1.67969	1.38721	1.77539	2.29931	2.458	3.94971
131.02	0.173339	0.253906	1.67187	1.37793	1.76611	2.28223	2.45117	3.93262
131.12	0.186523	0.257813	1.66895	1.37012	1.7583	2.27441	2.44092	3.91309
131.22	0.186523	0.257813	1.6626	1.38184	1.7583	2.2627	2.44092	3.90527
131.32	0.186523	0.26709	1.67041	1.38184	1.7583	2.2627	2.43311	3.89355
131.42	0.186522	0.273435	1.65869	1.37012	1.74658	2.24316	2.42383	3.87012
131.52	0.178711	0.265625	1.6626	1.36231	1.74023	2.23535	2.41357	3.85596
131.62	0.188965	0.275879	1.6665	1.36621	1.74902	2.22607	2.41602	3.85303
131.72	0.195801	0.282715	1.67822	1.38721	1.75586	2.23438	2.4165	3.85205
131.82	0.174808	0.260254	1.65088	1.36621	1.73486	2.21973	2.39014	3.81934
131.92	0.186522	0.265623	1.65088	1.36621	1.73486	2.21191	2.39013	3.81396
132.02	0.178709	0.257813	1.64306	1.3584	1.72705	2.19238	2.38232	3.80371
132.12	0.174805	0.246094	1.63135	1.35693	1.71533	2.18311	2.36279	3.79199
132.22	0.174805	0.257813	1.64063	1.35059	1.71777	2.19238	2.35352	3.78418
132.32	0.174805	0.257813	1.64697	1.35059	1.72705	2.19238	2.36426	3.77246
132.42	0.163085	0.253905	1.63525	1.33887	1.71533	2.16894	2.35889	3.75146
132.52	0.157716	0.248535	1.62988	1.34522	1.70996	2.16358	2.3418	3.74756
132.62	0.178711	0.257813	1.63916	1.35449	1.71924	2.16504	2.34961	3.74512
132.72	0.17627	0.25293	1.63672	1.35205	1.71924	2.1626	2.33301	3.74268
132.82	0.155277	0.222656	1.62744	1.33887	1.70752	2.12989	2.31201	3.70215
132.92	0.155273	0.222656	1.62598	1.33887	1.70898	2.12988	2.31348	3.69434
133.02	0.163085	0.222656	1.61963	1.33887	1.71533	2.12353	2.30811	3.68262
133.12	0.157715	0.229004	1.61572	1.34521	1.7124	2.12451	2.30273	3.66309
133.22	0.178711	0.238281	1.63135	1.35449	1.73096	2.13623	2.3042	3.66309
133.32	0.178711	0.236816	1.63135	1.35449	1.7207	2.13379	2.3042	3.65527
133.42	0.166992	0.21875	1.61963	1.34277	1.72705	2.12207	2.29248	3.64355
133.52	0.166991	0.226563	1.63135	1.34277	1.71533	2.11426	2.29492	3.63183
133.62	0.164551	0.21875	1.62354	1.34277	1.70752	2.10889	2.28467	3.61865
133.72	0.155273	0.21875	1.62354	1.34277	1.70752	2.10645	2.28467	3.61621
133.82	0.155276	0.216309	1.60938	1.32862	1.69336	2.09229	2.27051	3.60205
133.92	0.155274	0.207032	1.6001	1.31934	1.68408	2.08301	2.25342	3.58496
134.02	0.157716	0.209473	1.60254	1.3335	1.69824	2.0791	2.25732	3.57569
134.12	0.166992	0.21875	1.61182	1.34277	1.6958	2.09473	2.25977	3.58496
134.22	0.178711	0.226563	1.61182	1.34277	1.69824	2.08301	2.25488	3.57861
134.32	0.178711	0.226563	1.61182	1.34424	1.7168	2.08301	2.2417	3.57324
134.42	0.17871	0.238279	1.61963	1.34912	1.70752	2.07129	2.2417	3.57324
134.52	0.174805	0.231934	1.61328	1.33643	1.68945	2.06494	2.23535	3.55518
134.62	0.188965	0.236816	1.6167	1.34131	1.69678	2.06201	2.24023	3.55469
134.72	0.182617	0.228027	1.60547	1.34277	1.69971	2.05566	2.22217	3.55762
134.82	0.178713	0.21875	1.6001	1.33106	1.68555	2.04395	2.21289	3.53418
134.92	0.180176	0.228029	1.60156	1.33252	1.67773	2.04541	2.21582	3.52783
135.02	0.185058	0.23291	1.60644	1.34912	1.68262	2.03857	2.2207	3.521
135.12	0.19043	0.226563	1.6001	1.34277	1.67627	2.02441	2.21436	3.51465
135.22	0.19043	0.226563	1.6001	1.34277	1.67627	2.02686	2.2041	3.50684
135.32	0.19043	0.226563	1.6001	1.35449	1.67871	2.03613	2.21045	3.49512
135.42	0.186523	0.226562	1.58838	1.34277	1.67627	2.02441	2.20117	3.48486
135.52	0.184081	0.224121	1.58838	1.34814	1.67383	2.02344	2.19775	3.48877
135.62	0.186523	0.214844	1.6001	1.33887	1.67627	2.00879	2.18164	3.47949
135.72	0.186523	0.214844	1.6001	1.33887	1.66211	2.00879	2.19092	3.47168
135.82	0.178712	0.207031	1.59229	1.33106	1.64502	2.00098	2.17139	3.46387
135.92	0.178711	0.214844	1.58984	1.33105	1.64502	2.00098	2.17139	3.45459
136.02	0.178711	0.214844	1.59082	1.34277	1.65674	1.99561	2.17139	3.46387
136.12	0.186523	0.214844	1.6001	1.34277	1.65674	2.00488	2.17383	3.45215
136.22	0.174805	0.214844	1.58594	1.31934	1.64502	1.99316	2.16113	3.43262
136.32	0.186523	0.222656	1.5791	1.31934	1.64502	1.99316	2.1543	3.4209
136.42	0.176268	0.212399	1.57812	1.3208	1.63477	1.98291	2.1416	3.41064
136.52	0.166992	0.203125	1.58057	1.31152	1.62549	1.9751	2.13232	3.40137
136.62	0.178711	0.214844	1.58057	1.31152	1.62549	1.98145	2.13232	3.39355
136.72	0.178711	0.214844	1.58057	1.31152	1.62549	1.98145	2.13232	3.39502
136.82	0.178711	0.214844	1.57813	1.31152	1.62402	1.98389	2.13232	3.38965
136.92	0.186522	0.21484	1.56885	1.31933	1.61914	1.98144	2.13232	3.38965
137.02	0.174805	0.203125	1.55713	1.30762	1.61377	1.96973	2.10889	3.37646
137.12	0.174805	0.205566	1.55713	1.30762	1.6123	1.96973	2.10889	3.37012
137.22	0.186523	0.212402	1.55713	1.30762	1.60742	1.96973	2.10889	3.36377
137.32	0.186523	0.210938	1.55713	1.30762	1.6123	1.96191	2.10889	3.3584
137.42	0.194335	0.210935	1.55713	1.2998	1.60742	1.96191	2.11035	3.3584
137.52	0.186525	0.203125	1.54932	1.29981	1.60449	1.9541	2.10107	3.33887
137.62	0.194336	0.222656	1.55713	1.30762	1.60742	1.9502	2.10889	3.34668
137.72	0.198242	0.214844	1.55713	1.2998	1.60596	1.94385	2.10107	3.33105
137.82	0.198242	0.226563	1.55713	1.2998	1.60596	1.94873	2.10107	3.33105
137.92	0.194336	0.214844	1.54785	1.28809	1.59424	1.93213	2.08936	3.30762
138.02	0.194336	0.222656	1.55713	1.28564	1.59424	1.93848	2.08936	3.2998
138.12	0.194336	0.222656	1.55469	1.27637	1.58252	1.93848	2.08936	3.30225
138.22	0.206055	0.222656	1.54785	1.29053	1.58252	1.93848	2.07764	3.2998
[truncated: 2,831 more rows]
