# Supplementary material for: Natural product P57 induces hypothermia through targeting pyridoxal kinase
Source: Nat Commun. 2023 Sep 26;14:5984. doi: 10.1038/s41467-023-41435-y (PMC10522591; doi:10.1038/s41467-023-41435-y)
Supplement: Supplementary file 4 — Source data [file 41467_2023_41435_MOESM4_ESM.zip › Source Data/Sorce Data_Figure 3.xlsx]

## Sheet: Sheet1
Source data for Fig.3a, c and e-j
Fig.3a
PL in hypothalamus ( nmol/g)
Time (min)	PL
0	1.085	1.442	1.12	1.057	1.568	1.386	1.19	1.491	1.197	1.414	1.589	1.407
30	1.176	1.61	1.687	2.191	2.086	1.379	1.246	1.302	2.079	1.862	1.813	1.575
90	1.897	2.289	1.862	1.533	1.82	2.541	1.988	1.883	1.743	1.645	1.666	2.142
PL in brain ( nmol/g)
Time (min)	PL in Brain
0	3.416	2.443	1.876	1.988	1.694	1.442	2.891	2.121	1.498	3.661	2.87	1.806
30	2.401	3.857	2.94	3.241	1.904	1.589	1.61	1.827	1.75	1.659	1.617	1.778
90	2.093	2.996	1.995	1.673	1.715	2.681	2.891	1.267	2.751	2.723	1.792	2.919
Fig.3c
Time (min)	Vehicle			0.6 mg/kg			1.2 mg/kg
-90	37	37.1	37.3	36.1	36.6	36.1	36.7	37	36.5
-60	36.7	37.3	36.5	35.7	36.4	36.2	36.7	37	36.5
-30	35.6	37	35.7	36	36.2	36.6	36.3	36.4	36.1
0	36.3	36.8	36.6	36	35.6	35	36.4	36.3	36.3
30	36	36.3	36.1	31	33.5	31.5	29.8	30	29.3
60	36.3	36.6	36.4	34	34	33.4	29	29.9	28.8
90	37.2	37.1	36.4	33.4	33.9	33	31	32	32.7
120	35.6	36.3	36	33	34.3	32.8	31.6	32.8	34.6
150	36.4	36.2	36.3	33.6	34.7	31.6	31	33.4	33
180	36	37.3	36.1	33.9	35.3	32.6	31.3	33.8	32
210	36	37.2	36.2	35.3	36	34.4	31.2	32.7	31.4
240	36.1	37	36.2	36.4	36.8	35.4	31.5	33.9	32.1
270	36.4	37.1	36.8	36	37.5	35.3	32.7	34.5	33
300	36.6	37.2	36.9	36.4	37.2	35.9	33.5	35.7	34.3
330	36.1	37.2	36.8	37	36.7	36.5	34.9	36.4	35
360	36	36.8	36.4	37	37.4	36.5	35.4	37	35.6
390	36.5	36.9	36.6	37.1	37.1	36.8	36	37.1	36
Fig.3e
Time (min)	Vehicle-control			P57-control
-150	35.65	34.82	35.75	35.52	34.88	35.98
-120	35.38	34.94	36.24	34.66	34.88	35.26
-90	35.15	35.44	35.22	34.98	35.08	35.19
-60	34.83	34.84	35.05	34.76	35.3	35.13
-30	34.78	35.78	35.23	36.88	35.15	37.02
0	37.9	37.34	38.16	36.31	37.66	37.1
30	37.73	36.27	37.33	32.08	34.01	32.92
60	36.1	37.25	36.23	30.85	31.31	31.59
90	37.5	36.34	36.19	30.01	30.37	30.7
120	35.82	36.16	35.72	29.72	29.35	30.39
150	36.73	35.49	36.28	29.77	29.28	30
180	35.45	34.92	36	29.7	29.52	30.4
210	34.98	36.16	35.5	29.74	29.92	31.31
240	35.29	35.63	35.59	30.18	29.31	31.79
270	36.09	35.28	36.68	30.32	28.92	32.67
300	35.95	36	36.11	32.03	29.79	33.44
330	37.19	35.56	35.72	33.01	30.8	34.32
360	37.03	36.64	36.23	33.97	31.52	34.9
390	37.78	37.11	37.66	34.97	32.41	35.04
420	38.23	37.93	38.02	34.77	33.26	35.26
450	37.35	37.74	38.44	36.48	34.67	35.82
480	36.86	37.7	38.24	36.92	35.6	35.51
510	36.31	37.76	37.61	36.12	35.85	34.86
540	36.22	37.29	36.59	36.64	36.53	35.29
570	35.79	35.86	36.66	35.63	36.54	35.18
600	36.1	35.52	36.99	34.77	35.73	34.8
Fig.3f
Time (min)	Vehicle-pdxk-KO				P57-pdxk-KO
-150	36.1	34.96	36.8	36.71	36.48	34.88	36.44	36.68
-120	36.21	35.1	36.62	37.46	36.23	34.84	35.72	36.83
-90	36.28	35.96	36.1	36.37	36.62	34.95	36.19	36.87
-60	36.37	35.43	36.43	36.07	36.44	34.95	35.75	36.41
-30	36.73	35.64	36.72	36.34	36.76	36.49	36.19	36.26
0	39	37.12	37.7	38.54	37.92	36.3	37.76	37.1
30	37.94	36.09	36.91	36.64	35.31	33.82	34.63	33.56
60	37.31	35.94	37.1	37.38	34.21	32.15	33.57	32.32
90	37.48	35.67	36.89	36.86	34.68	31.22	33.07	31.78
120	36.77	35.83	36.59	36.09	35.19	31.26	32.93	32.19
150	37.07	35.3	36.64	36.21	35.68	31.99	33.4	32.49
180	36.89	35.37	36.43	35.99	36.16	32.64	34.54	33.21
210	37.8	35.73	36.6	35.82	36.18	33.59	35.37	33.88
240	37.2	35.64	36.52	35.57	37.37	33.99	38.17	34.35
270	36.96	36.25	36.57	36.34	37.88	36.08	37.08	35.63
300	36.13	36.28	36.53	36.59	37.01	36.54	37.3	38.56
330	37.36	36.28	36.6	36.41	37.51	36.03	37.19	39.32
360	37.12	37.28	36.88	35.9	37.31	36.03	37.05	38.46
390	36.78	38.17	36.43	35.24	36.97	35.82	36.88	37.19
420	36.99	37.92	35.97	36.06	36.96	36.08	36.92	36.17
450	36.59	37.78	36.31	35.53	37.17	36.19	36.78	36.06
480	36.77	37.85	36.41	35.72	36.77	35.73	36.67	35.55
510	36.22	37.38	36.18	35.35	37.1	34.79	36.36	35.01
540	36.73	37.41	36.57	36.44	37.01	34.89	35.59	34.67
570	36.87	36.67	36.77	35.73	36.61	34.98	35.7	35.1
600	36.23	35.63	36.54	35.75	37.11	35.13	35.89	34.14
Fig.3g
Time/min	GFP			Cre
-120	36.13	36.59		37.52	36.93	36.32
-105	35.8	36.44		37.5	37.36	36.64
-90	35.68	36.56		37.34	37.28	36.4
-75	36.09	35.98		37.25	36.92	35.81
-60	36.22	35.99		37.4	36.71	35.89
-45	36.67	36.41		37.46	36.93	36.24
-30	36.14	36.32		37.27	36.04	35.85
-15	36.52	36.34		37.43	36.41	36.14
0	36.36	36.16		37.35	36.68	35.43
15	35.57	36.41		36.96	34.96	34.42
30	35.52	36.41		36.51	34.31	33.87
45	34.89	36.42		36.36	32.79	34.07
60	36.14	36.12		35.97	33.09	33.88
75	35.1	35.85		36.45	33.07	33.66
90	35.08	35.66		35.8	32.91	32.91
105	36.17	36.85		35.33	33.42	33.27
120	36.14	36.83		35.75	32.99	32.82
135	35.73	36.99		36.12	32.6	32.59
150	35.68	37.11		36.28	33.09	33.47
165	35.13	36.89		35.64	33.56	33.16
180	35.27	35.86		35.47	33.58	34.14
195	36.03	35.33		35.54	33.89	33.29
210	35.57	35.6		35.22	33.29	33.28
225	35.21	36.04		34.76	33.05	32.82
240	35.34	35.94		34.26	33.42	33.2
255	36.17	36.11		34.95	34.17	33.36
270	35.43	36.06		35.56	33.92	33.92
285	35.39	36.07		35.66	33.56	35.43
300	35.85	35.45		34.84	34.11	33.78
315	36.11	35.24		34.39	32.91	33.17
330	35.21	35.22		34.24	32.57	32.62
345	35.39	35.14		35.03	33.67	33.04
360	36.11	35.26		34.39	34.53	33.09
375	35.9	34.99		34.66	34.95	33.32
390	35.82	35		36.01	33.78	33.6
405	35.98	35.07		35.06	32.61	31.99
420	35.5	35.05		34.44	32	30.67
435	36.15	34.75		35.35	32.64	32.33
450	36.1	34.76		36.23	34.29	34.39
465	35.84	34.65		35.92	34.23	33.78
480	35.64	34.68		35.85	34.07	33.17
495	36.16	34.7		35.36	33.41	33.07
510	35.83	34.92		34.91	33.26	32.11
525	35.77	34.49		34.95	34.04	32.47
540	36.1	34.85		34.96	34.12	32.43
555	35.49	33.9		35.86	33.13	33.41
570	36.27	34.83		35.86	32.72	33.5
585	35.75	35.28		34.96	32.02	32.58
600	35.71	36.02		35.33	31.99	32.7
615	36.04	36.18		35.23	32.01	32.79
630	35.55	36.92		34.75	32.01	31.87
645	35.68	36.54		34.73	32.43	30.9
660	35.4	36.27		35.48	33.46	31.61
675	35.47	35.92		35.95	34.64	32.58
690	35.47	35.45		35.58	34.12	32.82
705	36.47	35.59		34.9	34.4	32.46
720	36.92	35.82		34.61	34.59	31.64
735	35.79	35.69		35.47	34.05	32.97
750	35.82	35.55		36.67	33.92	34.18
765	34.4	35.57		35.59	32.96	34.18
780	35.12	35.62		35.39	32.18	33.03
795	35.74	36.08		34.77	32.11	33.53
810	34.61	36.81		35.66	32.81	33.92
825	34.98	36.77		35.52	33.77	34.24
840	35.44	36.69		35.7	33.73	34.42
855	35.28	36.47		35.93	33.59	34.32
870	35.19	35.3		35.1	32.82	34.07
885	35.01	34.64		35.35	33.43	33.89
900	35.05	34.32		35.95	34.33	33.7
915	36.27	34.85		35.54	34.26	34.12
930	35.57	34.86		35.38	33.92	34.21
945	34.78	35.59		35.95	33.2	32.54
960	34.5	35.48		36.19	33.38	33.51
975	34.96	35.78		35.66	32.18	33.07
990	34.53	35.4		35.28	31.52	33.08
1005	34.51	35.59		34.96	31.1	31.65
1020	33.94	35.6		34.97	30.84	30.02
1035	33.97	35.42		35.33	30.35	28.35
1050	33.56	35.24		34.91	30.84	28.94
1065	34.46	35.11		35.67	31.99	32.08
1080	35.05	35.07		35.81	32.75	32.56
1095	34.7	34.81		35.97	33.42	33.48
1110	34.55	34.97		34.92	33.38	33.73
1125	34.22	34.86		34.7	33.01	33.75
1140	34.4	34.96		35.72	32.41	32.33
1155	34.4	35.47		34.53	32.49	32.33
1170	34.22	36.3		34.34	32.66	32.55
1185	34.68	36.06		34.86	33.75	33.88
1200	34.33	36.51		36.06	34.36	33.95
1215	34.62	36.32		35.52	33.81	34.2
1230	34.45	36.16		35.54	33.95	33.83
1245	34.61	36.19		34.48	33.82	34.64
1260	33.42	36.44		34.7	33.93	34.49
1275	33.08	36.45		33.49	33.77	34.6
1290	34.45	36.3		33.49	33.55	34.91
1305	33.88	35.75		35.1	33.32	34.18
1320	33.7	35.25		35.95	33.14	33.92
1335	33.75	34.51		35.45	32.93	33.33
1350	33.16	34.9		35.2	32.99	32.26
1365	33.5	35.05		34.64	31.94	32.61
1380	33.93	34.75		34.47	31.95	33.52
1395	33.78	34.64		35.3	32.02	33.05
1410	33.52	35.5		33.91	31.99	32.34
1425	33.09	35.9		33.59	32.46	32.53
1440	33.3	35.51		34.63	32.82	34.17
1455	33.52	36.16		35.4	33.49	34.01
1470	34.36	36.12		35.55	34.33	34.17
1485	33.93	35.96		35.04	33.83	34.26
1500	33.53	35.48		35.03	32.63	33.62
1515	33.47	35.55		34.88	32.69	33.05
1530	34.18	35.58		35.34	33.3	33.85
1545	34.38	35.23		35.3	33.5	33.5
1560	33.94	34.6		35.14	33.06	32.74
1575	34.86	35.88		35.73	32.89	32.62
1590	34.29	35.97		35.87	33.97	34.54
1605	34.08	35.27		35.23	34.27	34.75
1620	34.14	34.8		35.83	33.88	33.85
1635	34.07	35.08		35.5	33.8	35.18
1650	33.74	35.06		35.96	34.89	35.31
1665	33.53	34.49		35.35	35.09	34.85
1680	34.1	34.14		35.68	33.61	34.89
1695	33.92	33.97		34.8	34.04	34.99
1710	34.21	33.82		33.88	32.63	35
1725	33.58	34.57		34.98	34.83	34.92
1740	34.01	35.26		34.89	36.15	34.77
1755	32.9	35.21		35.29	33.77	34.9
1770	34.31	34.66		35.41	34.96	35.29
1785	33.31	34.62		35.47	34.8	35.1
1800	33.13	34.31		36.16	34.41	35.07
1815	33.26	34.15		36	34.66	34.21
1830	32.5	33.67		35.57	33.91	35.96
1845	34.84	34.22		36.01	34.27	35.23
1860	34.71	33.94		35.52	34.05	34.94
1875	34.08	34.04		35.84	34.2	35.29
1890	35.14	34.02		36.13	33.95	34.62
1905	34.41	33.73		35.22	34.51	34.78
1920	34.89	34.1		35.71	36.14	34.31
1935	34.23	33.75		36.19	35.11	34.6
1950	35.05	34.04		35.85	34.33	35.71
1965	35.22	34.84		35.63	34.32	34.84
1980	35.13	34.66		35.72	34.1	34.51
1995	35.7	34.64		35.43	34.4	34.64
2010	35.2	35.15		35.34	34.36	34.45
2025	35.08	35.55		35.19	34.73	34.81
2040	35.05	35.06		35.86	35.35	35.42
2055	34.95	35.27		36.41	34.24	35.12
2070	35.27	34.53		35.86	34.7	34.25
2085	34.79	35.14		35.14	34.49	34.11
2100	34.62	34.88		35.82	34.67	34.1
2115	34.7	34.47		36.07	33.47	34.7
2130	34.41	34.12		35.97	33.99	34.01
2145	34.23	34.12		35.82	34.29	33.86
2160	35.6	34.68		36.17	34.59	34.3
2175	35.15	35.49		35.9	34.4	34.48
2190	33.49	35.86		34.9	34.35	33.52
2205	33.52	35.06		35.92	35.03	33.81
2220	33.79	34.51		34.5	34.6	32.47
2235	34.06	35.26		35.19	34.84	33.48
2250	34	34.18		35.27	34.31	33.67
2265	34.05	33.67		35.15	33.74	34.02
2280	34.42	35.12		34.59	33.95	33.78
2295	34.77	35.22		35.33	34.07	33.37
2310	34.29	35.15		34.95	33.3	32.75
2325	34.49	34.17		34.59	32.88	33.36
2340	34.11	33.93		34.59	31.56	34.02
2355	34.23	34.33		34.38	32.48	33.33
2370	34.02	34.06		34.32	33.28	32.71
2385	33.99	33.87		33.44	33.12	32.5
2400	34.25	33.92		32.78	32.56	31.43
2415	34.94	33.5		31.07	32.07	32.41
2430	34.11	33.75		32.92	32.18	32.27
2445	34.34	33.92		34.39	32.28	32.41
2460	34.56	33.55		33.78	32.89	31.49
2475	33.83	33.7		33.81	32.3	32.26
2490	34.27	33.81		33.37	33.2	34.01
2505	34.62	34.25		32.73	32.15	33.56
2520	34.53	33.77		32.34	32.61	33.51
2535	33.81	33.71		32.01	31.86	31.96
2550	33.7	33.47		30.23	31.2	32.24
2565	34.34	34.07		30.46	29.94	31.8
2580	34.34	34.29		32.87	29.35	31.25
2595	33.53	34.18		33.02	29.43	32.23
2610	33.26	35.33		31.85	31.04	32.92
2625	34.63	34.67		35.66	33.38	35.86
2640	34.8	34.9		35.67	34.76	36.44
2655	35.63	35.15		36.22	34.75	35.7
2670	34.6	34.81		35.79	35.29	35.6
2685	33.66	35.26		35.97	35.2	36.21
2700	34.62	33.61		36.09	35.44	35.99
2715	34.8	34.44		35.42	35.37	35.88
2730	34.8	34.88		35.97	36.38	34.68
2745	35.71	35.52		36.07	35.66	35.35
2760	35.08	35.08		35.88	35.18	35.45
2775	35.62	34.62		36.28	34.22	36.08
2790	35.47	34.85		35.66	34.78	36.44
2805	35.79	35.03		36.66	34.31	36.06
2820	34.62	35.35		36.08	34.52	36.3
2835	33.74	35.33		36.23	35.55	36.52
2850	34.3	35.07		36.39	35.37	36.46
2865	34.14	35.54		35.98	35.08	36.14
2880	34.88	35.5		36.15	34.61	36.95
2895	34.63	35.19		36.08	34.84	36.45
2910	34.94	35.18		35.97	34.71	35.3
2925	34.95	34.98		34.94	33.51	35.18
2940	34.77	34.6		35.04	33.27	35.27
2955	34.47	34.61		34.47	35.63	35.85
2970	34.95	34.88		35.51	35.86	35.52
2985	34.55	34.27		34.64	35.39	35.36
3000	36.58	34.3		36.77	36.58	36.16
Fig.3h
Time (min)	control						PL (300 mg/kg)
-180	36.8	36.28	36.91	36.54	36.99	36	36.56	36.93	36.89	36.87	37.69	36.69
-150	36.19	36.15	36.14	36.13	36.96	35.96	36.45	35.8	36.77	36.64	37.19	35.48
-120	36.18	35.98	36.01	36.25	36.24	36.11	35.77	35.62	36.41	35.5	36.92	35.53
-90	36.33	35.9	36.31	35.38	35.84	35.97	35.31	35.74	35.56	35.87	36.32	35.57
-60	35.62	36	35.98	35.94	35.64	35.79	35.89	34.83	35.98	35.78	35.23	36.32
-30	35.77	35.36	35.74	35.81	35.43	36.11	35.4	34.21	35.7	35.63	34.67	35.97
0	35.9	35.77	36.08	36.03	35.68	36.16	36.04	34.86	35.94	35.42	35.57	36.37
30	36.06	35.4	36.49	36.01	36.03	35.78	32.17	32.9	31.55	33.2	34.08	32.73
60	36.29	35.7	36.16	35.74	35.15	36.08	29.97	29.45	29.12	29.83	31.83	30.81
90	36.87	37.05	35.66	35.86	35.64	36.03	30.93	29.51	31.28	29.83	31.6	32.83
120	36.27	35.97	35.93	35.86	36.3	36.01	33.19	32.32	32.9	31.88	33.2	34.68
150	35.45	35.3	36.07	35.86	35.85	36.01	35.2	33.73	34.34	34.56	34.33	35.72
180	35.4	34.84	35.66	35.37	35.45	35.64	36.23	35.2	35.66	36.31	36.22	36.38
210	35.47	35.25	35.66	35.71	35.13	35.08	36.74	35.77	36.03	37	36.39	36.28
240	35.4	34.81	35.38	35.43	35.65	35.4	37.14	35.89	35.92	36.69	36.31	36.62
270	35.35	34.98	35.43	35.28	35.47	35.23	37.1	36.27	36.34	36.75	36.03	36.84
300	35.65	35.57	35.39	36.19	35.09	35.56	36.51	35.79	36.36	36.76	36.4	36.41
Fig.3i
Time (min)	Vehicle				PL-5 mg/kg				PL-10 mg/kg
-60	37.4	37	37.5	37.4	37.3	37.2	36.7	38	37.5	36.7	37.5	36.7
-30	37	36.1	37.3	36.6	36.7	36.9	37.5	37.7	36.9	38	38.3	37.6
0	36.8	36.1	36.3	36.8	37.1	36.9	36.6	36.9	36.5	37.2	37.8	37.6
30	37.9	38.1	37.1	36.4	34.1	35.2	33.5	35.7	34.4	35	33.2	34.5
60	37.7	37.6	38	36.8	32.8	36.7	34.3	36.2	34.1	33.3	34.4	34.7
90	37.5	37.5	37.5	37.1	33	37.5	36.4	37.7	36.5	34.8	37.7	34
120	38.5	37.4	37.8	37.1	33.9	38	37.7	38	36	37.1	38	33.1
150	38.2	37	38.1	37.5	35.7	37.8	38.3	38.1	37.1	37.4	38.2	33.9
180	38.4	38	38.9	37.4	37.1	37.6	38.2	38.2	37.8	37.9	38	32.2
210	37.9	37.4	38.2	37.8	37.8	38	38.9	38	38.5	37.8	38.1	34.7
240	37.5	37.4	38.7	37.8	37.1	38.3	38.3	38	38.1	38	38.1	35.9
270	38	37.5	37.8	38.1	37.7	38.1	37.8	37.8	38.4	37.8	37.8	36.9
300	38	37.4	38.1	37.6	37.7	37.9	38.5	38.2	38.4	38	38	37
Fig.3j
Time	Vehicle					PL 200 mg/kg					P57 12.5 mg/kg					P57+PL
-180	35.56	35.55	36.06	36.25	35.86	36.32	35.44	36.21	36.02	35.23	36.68	36.69	36.73	36.57	36.57	36.84	37.61	37.14	36.97	37.38
-150	35.86	35.65	36.41	37.82	36.78	37.14	35.05	35.8	37.15	34.92	36.68	36.72	36.9	36.45	36.45	37.03	37.54	37.19	36.32	37.62
-120	36.32	36.13	36.6	37.43	36.78	37.23	35.89	35.71	36.91	35.94	37.46	37.03	36.51	36.64	36.64	36.25	37.18	36.87	36.25	36.85
-90	35.66	35.74	36.29	37.61	36.53	37.05	36.1	36.82	37.6	36.12	37.47	37.29	37.5	36.71	36.71	36.39	36.9	36.97	35.9	37.13
-60	35.88	35.8	35.51	36.62	36.17	36.62	35.48	36.33	37.04	35.86	37.1	37.96	37.03	37.33	37.33	36.18	36.58	35.98	35.81	36.99
-30	35.11	35.4	36.34	36.39	37.03	36.88	35.33	36.86	37.27	35.42	37.16	38	37.23	37.14	37.14	36.01	35.55	35.75	35.97	36.39
0	35.81	35.9	36.87	36.31	37.44	36.97	35.72	37.66	37.57	36.41	37.31	37.74	36.46	36.71	36.71	36	35.7	35.92	36.23	36.27
30	35.75	36	37.16	37.03	37.05	35.68	35.75	35.09	36.27	36.83	35.66	36.84	36.76	36.39	36.39	34.68	34.81	34.14	35	35.58
60	36.04	35.71	36.45	36.38	36.24	36.01	35.65	35.59	35.07	35.81	34.6	34.12	34.81	35	35	31.02	32.49	31.85	31.46	32.49
90	35.92	35.94	36.71	36.73	36.93	36.56	36.57	36.16	35.2	35.96	33.29	33.67	34.35	33.64	33.64	31.13	34.21	32.3	31.76	32.17
120	36.41	36.55	36.91	36.81	36.66	36.96	36.89	37.58	36.47	36.73	32.93	33.13	34.3	32.84	32.84	31.89	34.99	33.01	32.7	32.82
150	36.37	36.1	36.06	37.06	36.15	37	36.96	37.62	37.17	37.4	32.59	32.62	34.56	33.16	33.16	32.34	35.03	33.61	33.26	33.13
180	36.28	35.87	36	37.05	35.85	37.59	37.85	37.22	36.92	36.73	32.79	33.08	34.66	33.93	33.93	32.64	36.06	36.63	33.49	33.77
210	37.03	36.84	36.75	38.04	36.82	37.31	37.78	37.61	37.48	37.22	33.73	34.42	35.47	34.27	34.27	33.27	35.77	37.05	34.25	35.09
240	36.82	36.29	37.55	37.88	37.05	36.51	37.88	37.1	37.38	36.39	34.24	34.79	35.35	35.15	35.15	33.58	35.59	36.89	34.9	36.1
270	36.42	36.75	36.62	37.78	37.05	36.73	37.03	37.31	37.25	36.82	34.77	34.93	35.6	35.09	35.09	35.55	36.06	36.61	35.35	37.17
300	36.78	36.14	37.3	37.61	36.61	37.75	36.45	36.84	37.15	36.31	35.48	35.53	35.52	34.95	34.95	36.3	36.19	36.78	36.18	37.17
