# Supplementary material for: Natural product P57 induces hypothermia through targeting pyridoxal kinase
Source: Nat Commun. 2023 Sep 26;14:5984. doi: 10.1038/s41467-023-41435-y (PMC10522591; doi:10.1038/s41467-023-41435-y)
Supplement: Supplementary file 4 — Source data [file 41467_2023_41435_MOESM4_ESM.zip › Source Data/Sorce Data_Supplementary Figure 1.xlsx]

## Sheet: Sheet1
Source data for Supplementary Fig.1a-e
Fig. S1a
Time (min)	Vehicle				12.5 mg/kg				25 mg/kg
-168	0.977456	0.852759	0.8855		0.936182	0.878398	0.850759		0.82773	0.822562	0.861634
-144	0.974389	0.868685	0.85288		0.927318	0.858152	0.863274		0.871941	0.873469	0.951388
-120	0.919521	0.87217	0.800544		0.946671	0.787628	0.841057		0.851036	0.942985	0.908926
-96	0.862293	0.829102	0.860332		0.962029	0.833062	0.84273		0.856257	0.925275	0.882317
-72	0.898541	0.775819	0.904349		0.941275	0.806573	0.902896		0.831023	0.904528	0.913462
-48	0.937199	0.787189	0.813914		0.879131	0.83479	0.851157		0.83824	0.831363	0.854851
-24	0.913669	0.861514	0.82476		0.860449	0.804612	0.813923		0.862032	0.837282	0.849357
0	0.950578	0.884005	0.854061		0.913359	0.848353	0.817639		0.860312	0.921719	0.861834
24	0.880296	0.822377	0.870525		0.929141	0.898881	0.878324		0.861665	0.890679	0.870509
48	0.812625	0.949268	0.794951		0.911378	0.875289	0.87066		0.849347	0.856202	0.824934
72	0.8151	0.912557	0.78545		0.865547	0.851076	0.829187		0.787462	0.815562	0.780633
96	0.823231	0.948011	0.805261		0.799764	0.793142	0.77849		0.797469	0.776606	0.769896
120	0.898054	0.907132	0.792979		0.792599	0.773367	0.782501		0.765656	0.80687	0.788971
144	0.881504	0.925475	0.832488		0.75981	0.763183	0.751751		0.794397	0.744511	0.74963
168	0.82724	0.975576	0.796645		0.766638	0.769371	0.755414		0.771717	0.775226	0.767641
192	0.955755	0.924639	0.776681		0.767191	0.756529	0.760614		0.764233	0.758284	0.740391
216	0.880661	0.903031	0.859041		0.787039	0.790079	0.78376		0.760122	0.766603	0.773438
240	0.843711	0.860668	0.898061		0.769658	0.792806	0.742295		0.758509	0.72786	0.741941
264	0.919251	0.997082	0.837069		0.802934	0.859172	0.795933		0.803117	0.763738	0.752139
288	0.96538	0.946807	0.810045		0.82569	0.834234	0.784522		0.80818	0.779129	0.769023
312	0.978603	0.928806	0.806765		0.818238	0.854321	0.773664		0.785656	0.75117	0.762329
336	0.980687	0.879398	0.825522		0.80616	0.923294	0.781251		0.802044	0.763112	0.744797
360	0.935623	0.975958	0.854065		0.905985	0.884429	0.865553		0.816725	0.777102	0.782424
384	0.959841	0.996057	0.959312		0.903916	0.896432	0.874514		0.806506	0.78328	0.795339
408	0.973475	0.954435	0.867302		0.837883	0.910489	0.828354		0.813353	0.820943	0.794421
432	0.939013	0.948157	0.889739		0.85208	0.916142	0.846903		0.797459	0.840846	0.831642
456	0.981886	0.978366	0.944505		0.901913	0.945063	0.898868		0.830282	0.818256	0.807432
480	1.01015	0.978288	0.908691		0.835806	0.935592	0.864655		0.854141	0.873094	0.82673
504	0.975873	1.00379	0.931749		0.833048	0.963964	0.878819		0.917073	0.869385	0.9039
528	1.01358	0.97791	0.936675		0.83191	0.932653	0.932443		0.920538	0.894036	0.872978
Fig.S1b
Time (min)	Vehicle						P57
0	32.7	32.5	32.4	31.3	30.3	30.5	32.2	32.9	32.4	30.6	30.6	30.3
10	33.2	33.1	34	31.1	31.2	31.9	33.3	33.2	33.4	30.1	32.1	30.6
20	32.6	33.2	33.3	31.8	31	32.1	33	32.9	33.3	31	32	31
30	32.9	33.8	33.8	32.4	32	31.7	31.6	32.2	32.5	29.6	30.8	30.9
40	32.9	33.1	33.6	31.9	30.6	30.7	31.7	32.2	32.3	30.2	29.1	30.6
50	33.4	33.4	33.1	31.6	30.3	31	30.9	31.3	31.3	29.1	29	29.6
60	32.5	32.6	32.9	30.5	31.5	31.8	30.8	31.1	31.1	29.2	29.2	29.6
70	32.5	32.9	32.6	31.3	31.2	31.6	30.4	31	30.6	29.3	28.6	29.3
80	32.4	33	32.5	32.2	31	31.8	29.5	30.6	30.7	28.6	28.6	28.6
90	32.7	33.1	33.5	32	30.8	32.5	30.4	30.4	30.3	28.9	28.4	28.1
Fig.S1c
Time (min)	Vehicle						P57
0	27.3	29	29.2	31.3	26.8	31.1	31.5	27.8	31.9	28.1	29.1	25.6
10	27.6	27.8	28.5	26.3	26.6	25.6	27.3	28.5	29.1	26.5	27	25.3
20	27.2	27.2	28.2	26.2	27.9	27	27.4	28.3	27.5	25.4	28.7	26
30	27.5	28.6	28.1	27.1	27.8	25.8	27.3	27.8	27.2	27.5	27	26.8
40	28	29.2	28.5	25.6	26	26.9	27.8	27.8	27.1	27	25.2	26.1
50	28.2	31.2	30.7	27.3	27.3	25.8	27.3	27.5	27.7	26	25.1	27.9
60	28.6	31.5	30.5	26.7	26.4	25.4	27.2	27.5	27.6	25.6	25.1	24.5
70	28.4	31.2	29.9	26.6	27.3	26.9	26.8	28.3	28.3	26.2	24.8	24
80	30	29.5	27.9	30.1	29.2	25.5	27	28.2	28.2	25.6	24	25.8
90	28.9	31.3	30.6	30.2	27.2	25.5	27.1	28	27	25	24.2	24.9
Fig.S1d
	Vehicle						P57
Baseline	5099.48	5479.25	8715.22	4648.22	6938.97	7812.64	6015.48	5625.01	6279.34	5794.8	7434.1	6503.16
30 min	2789.34	3005.08	6004.61	1191.68	3086.9	5122.21	1687.32	527.464	1346.49	642.486	1042.52	652.97
Recovery	8308.59	6191.4	2372.45	3290.41	4103.03	3794.21	3413.7	3176.96	3440.71	4670.8	4010.77	3054.66
Fig.S1e
Time (min)	Vehicle					P57 ( 25 mg/kg)
0	300	300	300	287	300	253	300	300	300	300
30	283	300	208	244	300	136	272	272	234	96
60	298	300	300	300	248	76	198	213	184	130
120	269	257	300	300	231	88	170	114	139	113
180	284	271	300	266	278	62	190	224	169	209
240	213	294	300	300	243	191	187	150	186	234
300	284	300	300	300	299	198	237	300	300	300
