# Supplementary material for: Natural product P57 induces hypothermia through targeting pyridoxal kinase
Source: Nat Commun. 2023 Sep 26;14:5984. doi: 10.1038/s41467-023-41435-y (PMC10522591; doi:10.1038/s41467-023-41435-y)
Supplement: Supplementary file 4 — Source data [file 41467_2023_41435_MOESM4_ESM.zip › Source Data/Sorce Data_Supplementary Figure 10.xlsx]

## Sheet: Sheet1
Source data for Supplementary Fig.10d, e and i-n
Fig.S10d
GABA	Non-GABA	Vehicle
157.681	-54.7897	-7.8239
41.2948	-13.7161	13.2155
48.0894	-84.1547	-16.9765
166.671	82.3199	42.1538
39.1596	88.8861	-7.05158
29.753	36.0759	-10.6888
31.7992	30.8491	9.32615
	195.929
	3.10684
	19.4287
Fig.S10e
GABA	Non-GABA	Vehicle
61.8928	32.8534	-7.8239
188.38	-31.3944	13.2155
54.7821	200	-16.9765
9.52105	57.4327	42.1538
-36.2334	200	-7.05158
201.349	8.37382	-10.6888
198	-16.9231	9.32615
-12.3628	-66.807
-9.78111	24.3681
Fig.S10i
	Vehicle						P57							PL
Vgat	1.0924	1.0659	2.7409	0.7652			2.0688	10.43	3					6.8537	1.1923	0.1	3.99	6.77
Vglut2	2.2971	1.6911	5.5557	3.4955	1.0418		11.8637	7.9175	6.6831	6.79	9.34	3.9		11.9412	4.68	8.15
Fig.S10j
	Vehicle						P57							PL
Vgat	93.6933	96.6814	106.712	106.101			120.125	116.62	133.17					315.736	159.928	146.28	166.16	147.93
Vglut2	100.607	75.4982	100.804	114.652	109.474		178.117	216.564	325.37	115.84	116.09	149.96		185.383	158.32	113.72
Fig.S10k
Time/min	Vehicle			P57
0	37.92	37.38	36.49	37.55	37.19	37.08
5	38.05	37.97	36.96	37.7	37.35	37.4
10	37.95	38.14	36.92	36.81	37.61	37.46
15	37.6	37.75	36.34	37.55	37.33	37.03
20	37.78	37.9	36.93	37.37	37.45	37.05
25	37.86	37.59	36.75	37.02	37.02	36.33
30	37.85	37.97	36.23	36.38	36.29	35.43
35	37.78	37.71	36.28	35.28	35.44	34.67
40	37.3	37.18	35.81	34.33	34.88	34.14
45	36.14	37.25	35.82	33.97	34	33.75
Fig.S10l
Time/min	Vehicle			P57
0	38	37.71	37.42	37.45	36.98	36.47
5	38.23	38.24	37.79	38.18	38.07	37.19
10	37.57	38.09	37.82	38.16	38.28	36.98
15	38.1	38.07	37.94	37.01	37.32	37.31
20	38.08	38.21	38.08	36.69	36.6	37.04
25	38.2	38.44	37.99	36.23	35.85	36.9
30	38.4	38.23	37.82	35.1	34.95	35.29
35	38.49	37.97	37.69	34.06	33.99	33.51
40	38.34	38.07	37.59	32.87	33.25	32.12
45	38.19	38.15	37.42	32.23	32.62	31.42
Fig.S10m
Time/min	Vehicle						P57
0	36.75	36.8	37.5	36.55	36.13	37.89	37.43	37.63	37.96	37.55	37.28	38.05
5	37.89	37.59	37.79	37.07	36.73	37.66	37.82	37.87	38.04	37.56	37.62	38.04
10	37.77	37.12	37.81	36.19	36.3	36.71	37.03	37.13	37.3	37	37.66	36.64
15	38.04	37.42	37.65	37.19	36.96	37.61	36.46	37.38	37.21	37.64	37.45	36.89
20	37.8	37.61	37.72	37.26	36.87	37.73	36.02	37.17	37.18	37.21	37.38	36.28
25	37.72	37.74	37.74	37.01	36.67	37.64	35.79	36.83	37.18	36.57	37.04	36.22
30	37.29	37.71	37.45	36.63	36.38	37.42	35.5	35.99	36.9	36.12	36.25	35.97
35	37.03	37.63	37.44	36.16	36.28	37.48	35.39	35.11	36.36	35.51	35.59	35.71
40	37.12	37.8	37.28	35.72	35.99	36.75	34.97	34.38	36.32	34.99	34.93	35.67
45	37.16	37.57	37.15	35.44	35.88	36.56	34.66	34.2	36.11	33.95	34.61	35.42
Fig.S10n
Time/min	Vehicle			PL
0	36.75	36.8	37.5	37.43	37.63	37.96
5	37.89	37.59	37.79	37.82	37.87	38.04
10	37.77	37.12	37.81	37.03	37.13	37.3
15	38.04	37.42	37.65	36.46	37.38	37.21
20	37.8	37.61	37.72	36.02	37.17	37.18
25	37.72	37.74	37.74	35.79	36.83	37.18
30	37.29	37.71	37.45	35.5	35.99	36.9
35	37.03	37.63	37.44	35.39	35.11	36.36
40	37.12	37.8	37.28	34.97	34.38	36.32
45	37.16	37.57	37.15	34.66	34.2	36.11
