# Supplementary material for: Natural product P57 induces hypothermia through targeting pyridoxal kinase
Source: Nat Commun. 2023 Sep 26;14:5984. doi: 10.1038/s41467-023-41435-y (PMC10522591; doi:10.1038/s41467-023-41435-y)
Supplement: Supplementary file 4 — Source data [file 41467_2023_41435_MOESM4_ESM.zip › Source Data/Sorce Data_Supplementary Figure 2.xlsx]

## Sheet: Sheet1
Source data for Supplementary Fig.2a and b
Fig. S2a
0h
	Vehicle									P57
Systolic	130.3	105	142.8	140.8	105.1	163.2	113.5	137.1		118.2	107.7	90.8
Diastolic	83.8	60.5	98.3	107.4	65.2	85.6	75.2	94.9		82.7	83.3	47.2
Mean	99	75	112.8	118.2	78.1	111.1	87.5	108.6		94.2	91.1	61.4
24h
	Vehicle									P57
Systolic	144.1	161.3	150.3	135.1	167.6	123.2	142.7	166.2		118.2	107.7	90.8
Diastolic	92.7	120.8	77.7	98.9	93.4	59.7	106.9	102.7		82.7	83.3	47.2
Mean	109.5	134	101.7	110.7	117.8	80.6	118.6	123.5		94.2	91.1	61.4
120h
	Vehicle									P57
Systolic	119.2	115.5	186.5	143.9	169.7	177.1	175.1	153.7		165.4	163.3	152.9
Diastolic	67.3	75.5	141.1	84.1	125.2	136.6	133.4	117.7		123.1	91	100.8
Mean	84.4	88.5	155.9	103.7	139.7	149.8	146.9	129.3		136.8	114.8	117.7
Fig. S2b
	Vehicle				P57
0 h	618.6	511.1	495.6		519.7	506.3	493.2
24 h	520.5	480.4	515		186.5	179.7	184.8
120 h	495	500.5	511.5		439.4	530.6	478.5
