# Supplementary material for: Natural product P57 induces hypothermia through targeting pyridoxal kinase
Source: Nat Commun. 2023 Sep 26;14:5984. doi: 10.1038/s41467-023-41435-y (PMC10522591; doi:10.1038/s41467-023-41435-y)
Supplement: Supplementary file 4 — Source data [file 41467_2023_41435_MOESM4_ESM.zip › Source Data/Sorce Data_Supplementary Figure 3.xlsx]

## Sheet: Sheet1
Source data for Supplementary Fig.3a and c
Fig.S3a
Time (min)	Vehicle				p57-8.75mg/kg				p57-17.5mg/kg
-60	37.4	37.5	37.2		36.3	36.4	36.8		37.3	36.9	37.3
-30	37	37.3	37.7		36.5	36.7	36.8		37.7	37.2	37.2
0	37.6	37.6	37.3		35.9	36.6	36.5		36.6	37	36
30	37.5	37.4	37.5		36.1	35.8	36.4		35.2	35	35.5
60	37.2	36.6	37		35.7	35.6	34.7		34	33.8	33.9
90	37.3	37.6	37		34.3	34.4	34.7		34.3	33.5	34.5
120	37.4	37.4	37.6		35.1	34.2	34.1		35	33.4	34.8
150	37.3	37.8	37.2		36.1	34.4	35.8		35.3	33.2	34.2
180	37.4	37.5	37.2		35.7	35.8	36.2		35.3	34.3	34.8
210	37.3	37.5	37.3		36.6	34.6	36.3		35.2	33.5	35
240	37.1	37.5	37		35.9	36	36.1		35.5	34.6	35.2
270	37	37	37		35	36.4	35.6		35	34.1	35.2
300	37.3	37.2	37.2		34.7	35.7	35.6		36.5	34.6	35.4
330	37.5	37.9	37.1		36.2	36.5	36.7		36.6	34.4	36
360	37.4	37.5	37.3		36.8	36.1	36		36.6	35.4	36.2
390	37.3	37.9	37		36.3	36	36.2		36.1	35.4	35.9
Fig.S3c
	Vehicle					P57
Sham	0	0	0			0	0	0
MCAO	34.5658	31.8596	24.1717	28.842		19.8118	8.99418	11.6857	9.2037	8.93128	4.62279	19.7051
