# Supplementary material for: Natural product P57 induces hypothermia through targeting pyridoxal kinase
Source: Nat Commun. 2023 Sep 26;14:5984. doi: 10.1038/s41467-023-41435-y (PMC10522591; doi:10.1038/s41467-023-41435-y)
Supplement: Supplementary file 4 — Source data [file 41467_2023_41435_MOESM4_ESM.zip › Source Data/Sorce Data_Supplementary Figure 4.xlsx]

## Sheet: Sheet1
Source data for Supplementary Fig.4c-e
Fig.S4c
Time（min）	Vehicle					EA (5 mg/kg)					Cela (80 ug/kg)
-120	37.2	36.2	36.9	36.7	36.5	36.6	37.5	36.5	36.4	36.8	36.6	36.4	36.2	36.5	37.1
-90	37	36.6	37.1	37.1	36.2	36.2	37.1	36.2	35.7	34.2*	37.1	36.5	36.8	36.8	37.4
-60	36.7	36.2	37	36.7	36.1	36.9	36.7	36.4	36.4	36.1	36.5	36.4	36.6	36.2	37.2
-30	36.7	36.8	36.9	36.5	36	36.3	37.1	35.4	36	36.2	37.1	36.7	37.1	36.5	37
0	36.2	36	36.3	35.9	35.7	35.8	36.4	35.9	36.3	36.6	36.5	36	36.5	36.2	36.5
30	36.1	36	36.2	36.7	36.1	35.3	35.5	34.1	35.4	35.3	36.5	36.2	36.6	36	36.7
60	36.2	36.2	36.1	36.5	36.2	35.7	36.2	35.5	35.4	36.2	36.3	36.4	37.1	35.7	36.5
90	36	35.5	36.1	36.3	36.7	35.3	36.1	35.6	35.6	35.3	36	36	36.6	35.8	36.5
120	36	35.7	36.1	36	36.5	35.7	36.3	35.7	35.5	35.5	36.3	36.3	36.6	36	36.3
150	36.3	35.7	36.3	36.4	36.4	36.1	36.1	35.7	35.6	36.1	36	36.1	36.5	36	36.4
180	36.3	35.7	36.1	36.2	36.4	36.1	36.3	35.8	35.5	36.2	36.1	36	36.7	35.9	36.2
210	36	35.7	35.9	36.1	36	35.8	36	36.1	35	36	36	36.5	36	36	36.6
240	36.2	35.9	35.9	36.1	36.3	36.4	36.2	36.4	35	36.4	35.9	36.3	36.2	36	36.5
270	37.3	36.2	36.6	36.2	36.3	36.5	36.5	35.6	35.5	36.2	36	36.3	36.5	35.6	36.4
300	36.7	36	36.2	36.2	36.1	36.2	36.8	35.9	35.4	36.2	36.1	36.6	37	36.1	36.6
Fig.S4d
Time（min）	α-Angelica lactone				control
-120	37.2	37.7	37.4	37	36.7	37.7	37.5	37.3
-90	37.2	37.3	37.7	37	37	37.5	37	37.2
-60	37	37.2	38	36.7	37.4	38.7	37.6	38
-30	37	37.2	37.2	36.7	36.7	38	37	37.5
0	37.2	36.7	36.6	36.2	36.4	38.6	36	36.7
30	36.7	36.3	37	36.5	36.2	36.7	36.7	36.5
60	36.7	36.6	36.7	36.4	36.7	37.8	36.4	37
90	36.7	37	37	36.7	36.7	36.7	36.3	36.7
120	36.8	36.7	37	36.2	36.8	36.5	36.7	36.7
150	36.3	36.5	37.1	36.2	36.9	36.5	36.5	36.5
180	36.8	36.7	37.3	36.6	36.4	36.3	36	36.6
Fig.S4d
Time（min）	Vehicle				GSH
-90	37.7	37.2	37.6	38.3	37.8	38.8	36.6	38
-60	37	37.6	36.7	37.6	37.3	38	36.7	37.2
-30	37.3	37.6	36.8	37.5	37.2	38.7	36.8	37.8
0	37.3	37.2	37.6	37.3	37	38.7	37	37.5
30	37.2	37.3	37.6	37.4	37.5	38.4	37.3	37.3
60	37.3	36.7	36.9	36.7	36.7	38	37	36.9
90	36.8	36.4	37	36.8	36.9	37.7	36.8	36.9
120	37	37.2	37.3	36.9	37.4	38.2	37.3	37.3
150	37	37	37.2	36.7	37.3	38	37.3	37
180	36.7	37.4	37.3	36.5	37.3	36.4	36.4	36.7
