# Supplementary material for: Natural product P57 induces hypothermia through targeting pyridoxal kinase
Source: Nat Commun. 2023 Sep 26;14:5984. doi: 10.1038/s41467-023-41435-y (PMC10522591; doi:10.1038/s41467-023-41435-y)
Supplement: Supplementary file 4 — Source data [file 41467_2023_41435_MOESM4_ESM.zip › Source Data/Sorce Data_Supplementary Figure 5.xlsx]

## Sheet: Sheet1
Source data for Supplementary Fig.5a-g
Fig.S5a
0	6.25	12.5	25	50
0.448667	0.438667	0.395667	0.308667	0.266667
0.437667	0.414667	0.401667	0.316667	0.247667
0.439667	0.416667	0.483667	0.307667	0.250667
Fig.S5b
	100uM DY002	50uM DY002	25uM DY002	DMSO
5	4.77e-07	5.01e-07	5.6e-07	5.64e-07
2.5	3.09e-07	3.6e-07	4.62e-07	4.5e-07
1.25	2.21e-07	2.61e-07	3.2e-07	3.62e-07
0.625	1.55e-07	2.37e-07	2.6e-07	2.7e-07
0.3125	1.26e-07	1.29e-07	2.21e-07	2.38e-07
0.15625	7.77e-08	9.85e-08	1.61e-07	1.52e-07
0.078125	5.88e-08	6.86e-08	9.37e-08	1.34e-07
0.0390625	4.7e-08	4.71e-08	7.54e-08	1.04e-07
0.0195312	2.25e-08	1.52e-009*	4.66e-08	7.27e-08
Fig.S5c
ATP	100uM		50uM		25uM		DMSO
2000	0.007108	0.006763	0.008102	0.008056	0.009905	0.009567	0.01118	0.01083
1000	0.006377	0.005585	0.006371	0.005482	0.007778	0.006887	0.008315	0.00895
500	0.005047	0.004762	0.005375	0.005294	0.006624	0.005734	0.007895	0.007038
250	0.003546	0.004439	0.003865	0.003553	0.004561	0.004639	0.004875	0.00465
125	0.002619	0.002535	0.002527	0.002455	0.002886	0.00299	0.003345	0.003273
62.5	0.001757	0.002024	0.001701	0.001974	0.00198	0.002026	0.002767	0.002233
Fig.S5d
		WT		WT+1mM PL		WT+5mM PL
2.44141e-07				1.87332		-1.54583
4.88281e-07		1.25756		-0.184207		0.756954
9.76563e-07		-2.69717		-1.93666		-2.4103
1.95313e-06		-3.00638		-1.48779		2.75221
3.90625e-06		-6.90374		-7.7745		-2.11054
7.8125e-06		-10.0265		-11.4158		-0.658766
1.5625e-05		-16.7369		-11.0078		-1.11918
3.125e-05		-20.2749		-16.326		-3.97833
6.25e-05		-22.4839		-22.2518		-4.50789
0.000125		-24.994		-19.2807		-8.6911
0.00025		-31.2883		-26.8546		-7.57255
0.0005		-33.4561		-30.8995		-5.16745
Fig.S5e
Fraction Bound		P57-Aglycone
9.76563e-07		-0.0606423
1.95313e-06		0.107676
3.90625e-06		0.147129
1.5625e-05		0.0185186
3.125e-05		0.0816364
6.25e-05		0.365094
0.00025		0.696137
0.0005		0.893348
0.002		0.895094
Fig.S5f
ATP	100uM		50uM		25uM		DMSO
2000	0.008661	0.01038	0.01017	0.01054	0.01053	0.009701	0.01132	0.01074
1000	0.007495	0.00802	0.007557	0.00902	0.009832	0.008448	0.009298	0.008086
500	0.005808	0.006339	0.007003	0.007279	0.006092	0.007564	0.00841	0.009809
250	0.004601	0.004582	0.005018	0.005077	0.005491	0.004988	0.005039	0.00532
125	0.003119	0.003325	0.003623	0.003411	0.003416	0.003346	0.003287	0.00346
62.5	0.002028	0.002186	0.00224	0.00217	0.00204	0.00217	0.002086	0.002273
Fig.S5g
	T47V	D235A
4.88281e-07		-1.36646
9.76563e-07	-1.26622	-0.346514
1.95313e-06	1.09722	-2.32225
3.90625e-06	-1.94105	-5.2227
7.8125e-06	0.568871	-6.93214
1.5625e-05	-4.64557	-9.48566
3.125e-05	-0.711491	-14.5226
6.25e-05	-2.16161	-14.1046
0.000125		-16.6565
0.00025	-2.00855	-17.2233
0.0005	-0.917425	-16.2641
0.001	-4.59372	-18.4711
