# Supplementary material for: Natural product P57 induces hypothermia through targeting pyridoxal kinase
Source: Nat Commun. 2023 Sep 26;14:5984. doi: 10.1038/s41467-023-41435-y (PMC10522591; doi:10.1038/s41467-023-41435-y)
Supplement: Supplementary file 4 — Source data [file 41467_2023_41435_MOESM4_ESM.zip › Source Data/Sorce Data_Supplementary Figure 6.xlsx]

## Sheet: Sheet1
Source data for Supplementary Fig.6a, c and e-g
Fig.S6a
PL in hypothalamus	Vehicle	P57		PL in striatum	Vehicle	P57
	0.854083	0.793836			0.740538	0.714312
	0.824712	0.774462			0.704519	0.725079
	0.673124	0.771506			0.699723	1.02388
	0.828281	0.838525			0.81873	0.827385
	0.701568	0.767508			0.680542	0.758215
	0.722119	0.830871			0.738572	0.810331
	0.788522	1.06633			0.723144	0.848267
	0.837085	0.933959			0.759793	0.791646
	0.721538	0.852712			0.703221	0.896329
	0.758127	0.872143			0.902484	0.742696
Fig.S6c
Time（min）	Vehicle			0.6 mg/kg P57
-90	37	38	36.8	36.2	39	37.6
-60	36.7	38	36.9	36.6	39	37.3
-30	36	38	36.7	36.7	38.6	37.2
0	36.8	37.7	36.7	36	37.8	37
30	37.4	37.1	37	37.2	37.7	37.2
60	37.7	37.7	37.8	37.3	38	37.3
90	37.2	37.7	37.7	36.3	37.4	36.5
120	36.7	36.8	36.7	37.3	37	37.3
150	36.7	37.3	36.3	36.4	37.2	36.8
180	37	37.4	36.3	36.4	37	36.3
Fig.S6e
	Vehicle						PL
Baseline	5217.44	3723.19	7221.38	6536.3	5954.86	7233.04	5340.69	5332.4	4817.18	5604.39	7067.97	6102.23
30 min	1881.73	1345.51	2508.13	6483.67	4059.23	6358.89	947.784	847.068	512.387	527.587	766	276
Recovery	4615.52	2272.11	3779.78	3572.74	5996.78	4209.83	4105.24	3435.26	3533.08	1882.22	6538.8	3366.66
Fig.S6f
Time（min）	Vehicle						PN (300 mg/kg)						PM (300 mg/kg)						PLP (300 mg/kg)
-180	37.96	37.58	37.84	38	38.36	37.91	37.45	37.23	37.2	36.88	37.7	37.36	36.37	35.97	35.77	35.93	35.94	37.91	37.86	38.23	38.17	38.04	37.32	37.08
-150	37.23	36.92	37.79	37.56	38.17	37.51	37.37	36.33	36.42	36.1	37	36.85	37.6	36.06	35.48	36.26	37.59	36.67	37.95	38.38	38.26	38.26	38.28	38.06
-120	36.33	36.9	37.62	36.72	38.28	36.68	36.75	36.16	36.12	36.16	36.23	36.7	37.59	35.7	36.78	37.18	37.78	35.56	37.99	38.23	38.08	37.93	38.07	37.58
-90	36.36	36.63	37.14	36.25	37.69	36.19	36.44	36.97	36.16	36.16	35.95	36.44	36.86	36.44	36.86	37.84	37.34	36.8	38.23	38.38	38.02	38.31	38.33	38.06
-60	36.87	36.27	36.88	36.55	36.54	36.42	35.9	36.29	36.23	36.21	35.86	35.83	36.48	36.36	36.44	36.89	36.62	36.06	38.15	38.28	38.49	38	38.1	38.06
-30	36.4	36.62	36.39	36.95	36.63	36.36	35.86	35.88	36.12	35.84	37.07	36.67	37.2	37.4	37.35	36.89	36.78	36.71	37.8	37.34	38.02	37.25	37.87	37.66
0	37.17	36.48	36.64	36.36	35.98	37.7	36.16	35.26	37.41	35.35	37.25	37.29	36.96	36.52	36.61	36.96	36.47	37.35	37.48	35.97	37.61	37.01	38.2	37.36
30	37.23	37.64	37.26	37.57	37.52	36.73	36.21	35.93	36.92	35.63	36.96	36.82	36.61	37.08	37.15	35.86	37.14	37.1	37.84	37.06	37.78	37.61	37.85	37.1
60	36.67	37.04	36.85	37.35	36.66	36.56	38.02	37.97	38.48	38	38.04	38.48	37.33	36.87	37.17	36.62	36.96	36.6	36.3	35.75	35.79	36.29	37.93	36.83
90	36.67	36.31	36.77	36.77	36.95	36.63	37.97	38.07	38.39	37.92	37.9	38.14	37.63	36.68	37.23	37.2	37.19	36.69	36.45	35.33	36.01	35.37	37.2	36.91
120	36.11	36.37	36.48	36.14	36.34	35.98	37.82	37.92	38.34	37.88	38.17	38.08	37.41	37.76	37.66	37.57	37.67	37.44	37.26	36.37	36.96	35.95	37.11	37.28
150	35.88	36.73	36.06	36.12	36.31	35.87	37.42	37.86	38.11	38.38	38.08	38.15	37.9	37.55	37.82	36.83	38.26	37.93	38.04	37.49	37.4	36.77	37.96	37.71
180	36.77	36.59	36.86	37	36.49	36.53	37.46	37.5	38.23	38.47	37.85	38.06	36.49	37.12	38.06	37.21	37.96	37.3	37.92	37.19	37.25	37.03	37.72	37.21
210	36.7	36.08	36.81	37.11	36.19	36.12	37.28	37.59	38.04	38.35	37.69	38.07	35.98	37.66	37.17	37.5	37.41	37.12	38.08	37.08	37.37	37.73	36.78	36.7
240	36.3	36.23	36.66	36.3	36.36	35.86	37.36	37.67	37.85	37.85	37.08	36.91	37.13	37.97	37.71	38.18	37.73	37.22	37.45	37.31	37.21	37.42	37.17	37.05
270	36.12	36.21	35.97	35.97	35.68	35.94	37.16	37.45	37.57	38.03	35.89	36.78	36.83	37.61	37.66	37.91	38.45	35.98	36.36	37.06	37.41	36.99	37.91	37.17
300	36.56	35.81	36.52	36.8	36.15	36.58	37.52	37.75	37.15	37.56	35.71	37.07	36.08	37.65	37.31	37.32	37.69	36.46	36.48	37.05	36.88	37.43	37.12	36.42
330	36.34	36.21	36.54	36.41	37	36	36.62	37.19	36.33	37.4	36.06	36.77	36	36.48	36.09	36.28	36.01	37.47	37.52	37.77	36.86	37.67	36.51	37.14
360	35.83	36	36.16	36.01	36.49	36.15	36.07	35.63	36.01	36.42	37.65	37.15	35.63	35.78	35.57	35.86	35.48	36.53	36.39	36.39	36.67	36.85	36.25	36.28
Fig.S6g
Time（min）	PBS					PL (300 mg/kg)
0	300	262	300	300	300	270	151	300	300	228
30	300	228	300	221	300	52	9	122	136	85
60	240	300	300	300	300	105	6	105	8	5
90	278	300	300	208	300	181	68	21	300	95
120	250	300	300	257	300	289	126	300	300	300
150	300	281	300	218	300	300	300	300	300	300
