# Supplementary material for: Natural product P57 induces hypothermia through targeting pyridoxal kinase
Source: Nat Commun. 2023 Sep 26;14:5984. doi: 10.1038/s41467-023-41435-y (PMC10522591; doi:10.1038/s41467-023-41435-y)
Supplement: Supplementary file 4 — Source data [file 41467_2023_41435_MOESM4_ESM.zip › Source Data/Sorce Data_Supplementary Figure 9.xlsx]

## Sheet: Sheet1
Source data for Supplementary Fig.9b-j
Fig.S9b
Vehicle	P57	PL
73	178	217
69	152	160
63	173	195
49	141	190
77	168	175
63	136	182
Fig.S9c
Vehicle	P57	PL
8	227	148
8	256	140
2	159	200
Fig.S9d
Vehicle	P57	PL
47		485
10	744	578
101	564	826
Fig.S9e
Vehicle	P57	PL
60	14	45
32	17	36
45	35	39
16	24	21
23	21	23
10	22	26
Fig.S9f
Vehicle	P57	PL
36	11	49
24	30	30
27	32	23
26	47	50
16	37	38
22	35	41
Fig.S9g
Time/min	Vehicle				P57 150 μg/kg
-60	37.21	36.15	37.57	35.96	36.52	37.69	37.11	37.12
-55	36.83	36.26	37.57	35.59	36.51	37.85	37.2	37.15
-50	36.99	36.23	37.37	35.35	36.14	37.25	36.93	36.86
-45	36.71	36.1	37.73	35.37	36.48	37.44	36.76	37.01
-40	36.58	36.15	37.84	35.71	36.42	37.34	36.64	37.1
-35	36.46	36.46	37.85	35.79	36.29	36.95	36.78	36.97
-30	36.67	36.57	37.56	35.75	36.77	36.8	36.88	37.04
-25	36.73	36.7	37.52	36.1	36.44	36.62	37.12	37.03
-20	36.7	36.56	37.75	36.23	36.39	37.63	36.93	36.89
-15	36.51	36.63	37.5	36.14	36.11	37.43	37.73	36.9
-10	36.53	36.54	37.55	36.3	36.02	37.6	38.09	36.95
-5	36.39	36.91	37.71	36.48	36.8	38.14	38.41	37.2
0	36.15	36.03	36.42	36.6	35.82	37.42	38.33	37.31
25	36.72	36.01	38.01	36.43	33.92	34.88	33.57	34.12
30	37.03	36.15	37.97	36.59	33.26	35.49	32.91	33.34
35	36.86	36.06	37.75	36.57	32.72	34.55	32.61	32.9
40	37.29	36.04	38.14	36.55	32.41	33.64	32.61	32.85
45	37.47	36.04	38.04	36.71	32.09	33.31	32.93	32.91
50	37.74	36.16	38	36.91	31.42	33	33.65	33.17
55	37.56	36.38	37.78	36.93	31.1	33.47	33.92	33.12
60	37.52	36.3	38.07	37.14	31.08	33.65	34.42	33.31
65	37.33	36.26	37.87	37.07	31.23	33.56	34.5	33.19
70	37.38	36.15	37.8	37.03	31.55	33.74	34.51	32.97
75	37.43	35.98	37.7	37.15	31.6	33.56	34.53	33.06
80	37.44	35.89	37.5	37.23	31.23	33.55	34.18	33.42
85	37.32	35.81	37.23	37.17	31.13	33.73	34.27	33.49
90	37.4	35.83	37.35	37.08	31.05	34.26	34.3	33.58
95	37.29	35.86	37.72	37.11	31.38	34.15	34.02	33.58
100	37.71	35.8	37.94	37.02	32.01	33.99	33.89	33.71
105	37.64	35.87	38.32	37.3	32.23	33.8	33.66	33.81
110	37.69	35.85	37.96	37.19	32.63	33.95	33.02	33.86
115	37.72	35.8	38.06	37.29	32.97	34.06	32.24	33.58
120	37.75	35.7	37.71	37.23	32.6	34.35	31.88	33.4
125	37.5	35.62	37.52	37.32	32.45	34.07	31.63	33.37
130	37.92	35.78	37.35	37.37	32.7	33.77	31.44	33.42
135	37.75	35.96	37.38	37.47	32.76	33.71	31.58	33.47
140	37.65	35.81	37.5	37.48	33.13	33.55	31.69	33.37
145	37.9	35.72	37.59	37.42	33.32	33.55	31.99	33.04
150	37.87	35.78	37.71	37.46	33.61	33.51	32.1	33.27
155	37.62	35.89	37.78	37.55	33.95	33.26	32.09	33.31
160	37.61	35.96	37.4	37.73	33.68	33.26	32.07	33.29
165	37.45	36.1	37.5	37.63	34.02	33.46	32.09	33.01
170	37.36	36.34	37.55	37.58	33.66	33.38	32.07	33.22
175	37.44	36.34	37.71	37.6	33.43	33.55	32.23	33.46
180	37.54	36.33	37.58	37.5	33.95	33.87	32.37	33.77
185	37.57	36.24	37.76	37.4	34.11	33.8	32.3	33.66
190	37.25	36.24	37.9	36.99	33.94	33.88	32.44	33.64
195	37.23	36.24	37.67	37.29	33.94	33.78	32.68	34.08
200	37.74	36.28	37.66	37.11	34.39	33.94	33.01	34.46
205	37.59	36.26	37.73	36.89	34.81	34.49	33.47	34.64
210	37.52	36.4	37.73	36.74	34.86	35.04	33.71	34.84
215	37.55	36.37	37.45	36.85	35.26	34.79	33.56	35.05
220	37.52	36.32	37.35	36.92	35.62	34.68	33.79	35.74
225	37.7	36.37	37.42	36.95	36.04	34.78	34.29	35.79
230	37.66	36.37	37.3	36.96	36.07	35.36	34.32	36.1
235	37.5	36.44	37.22	37.17	35.97	35.72	34.39	36.23
240	37.43	36.4	37.21	36.93	36.03	35.71	34.94	36.28
245	37.48	35.88	37.43	36.96	36.49	36.19	35.22	36.66
250	37.44	35.86	37.44	37.02	36.34	36.28	34.86	36.89
255	37.63	35.9	37.2	37.11	36.85	36.73	34.99	36.99
260	37.5	35.86	37.35	37.28	37.07	36.95	34.94	37.06
265	37.43	35.68	37.11	37.47	37.14	36.85	34.85	37.43
270	37.47	35.8	37.16	37.46	37.03	36.86	35.39	37.42
275	37.77	36.02	37.01	37.17	36.93	37.02	35.53	37.58
280	37.7	36.17	37.22	37.46	36.86	37.35	35.72	37.59
285	37.96	36.01	37.31	37.43	37.22	37.56	35.95	37.69
290	37.52	35.93	37.25	37.26	37.88	37.69	36.17	37.85
295	37.57	36.1	37.22	37.29	37.65	37.42	36.3	37.57
300	37.34	36.04	37.29	37.44	37.3	37.43	36.42	37.8
305	37.43	36.1	37.25	37.44	37.2	37.44	36.42	37.85
Fig. S9h
Time/min	Vehicle				P57 150 μg/kg
-60	35.68	34.46	36.63	35.01	35.11	35.65	35.51	36.39
-55	35.57	34.32	36.68	35.04	35.33	36.1	35.79	36.12
-50	35.24	34.36	36.54	35.01	35.5	36.51	35.7	35.95
-45	35.3	35.44	36.48	35.39	36.01	36.61	35.5	35.83
-40	35.23	35.94	36.54	35.8	35.96	36.62	35.54	36.03
-35	35.83	35.98	36.63	36.16	35.86	36.74	35.52	35.88
-30	36.36	36.37	36.9	36.41	35.84	36.28	35.47	35.64
-25	36.45	36.51	37.17	36.36	35.79	36.14	35.26	35.54
-20	36.78	36.28	37.26	36.19	35.55	36	35.22	35.26
-15	36.92	36.07	37.45	36.22	35.68	35.77	35.48	35.63
-10	36.77	35.9	37.63	36.54	35.74	36.03	35.55	35.66
-5	36.6	35.63	37.43	36.34	35.94	36.15	35.37	35.52
0	36.4	36.54	37.03	36.29	36.54	35.95	34.41	36.11
25	35.92	35.75	36.42	35.16	36.64	35.79	34.07	35.05
30	36.44	35.8	36.69	35.21	36.81	35.77	34.32	35.57
35	36.57	35.8	37.06	35.07	36.7	35.6	34.35	35.86
40	36.32	35.96	36.96	35.08	37.07	35.37	34.38	36.16
45	36.22	36.01	36.89	35.05	36.7	35.04	34.54	36.17
50	36.16	35.66	37	35.01	36.76	34.99	34.6	36.12
55	35.94	35.51	36.96	35.2	36.69	34.85	34.71	36.14
60	35.83	35.07	37.13	35.08	36.7	34.86	34.81	36.09
65	35.78	34.89	37.03	34.96	36.32	34.77	34.95	36.01
70	35.59	34.78	36.99	34.83	36.04	34.8	34.89	36.09
75	35.12	34.7	37.01	34.74	35.81	34.71	34.99	36.19
80	35.04	34.84	36.92	34.66	35.6	34.86	35.07	36.26
85	35.18	34.79	36.73	34.67	35.52	34.76	35.33	36.16
90	35.12	34.81	36.71	34.74	35.74	34.69	35.5	36.12
95	35.14	34.37	36.4	34.8	35.73	34.68	35.54	36.14
100	35.19	34.67	36.46	34.78	35.63	34.64	35.59	36.17
105	35.4	34.86	36.59	34.71	35.52	34.66	35.73	36.08
110	35.15	34.55	36.77	34.8	35.49	34.88	35.83	36.03
115	35.22	34.68	36.98	34.92	35.38	35.22	35.82	36.09
120	35.21	34.88	36.97	35.03	35.44	35.88	36.36	35.85
125	35.14	34.79	36.9	35.14	35.5	35.84	36.6	36.03
130	35.11	35.35	36.95	35.23	35.34	35.89	36.58	36.39
135	35.24	35.1	36.85	35.19	35.33	35.82	36.62	36.62
140	35.27	34.84	36.86	35.3	35.28	35.81	36.66	36.54
145	35.37	34.7	37.1	35.58	35.13	35.53	36.78	36.31
150	35.52	34.68	37.06	35.55	35.78	35.49	36.62	36.29
155	35.52	34.78	36.99	35.58	35.65	35.37	36.92	36.13
160	34.97	34.97	37.29	35.77	35.52	35.31	37.1	36.42
165	34.91	34.86	37.05	35.39	35.48	35.2	37.43	36.26
170	35.11	34.39	37.15	36.09	35.26	35.14	37.27	36.31
175	35.12	34.46	36.96	36.06	35.25	35.15	37.01	36.25
180	35.7	34.57	37.05	36.25	35.28	35.15	37.25	36.78
185	35.53	34.74	37.19	35.68	35.2	35.14	37.11	36.82
190	35.51	34.63	37.06	35.79	35.26	35.03	37.31	36.74
195	35.6	34.39	36.99	35.59	35.26	34.77	37.21	36.62
200	35.63	34.47	36.95	35.56	35.34	34.98	36.97	36.62
205	35.44	34.54	36.97	35.51	35.45	35.42	37.07	36.82
210	35.35	34.64	36.86	35.51	35.41	35.35	36.92	36.68
215	35.21	34.66	37.02	35.33	35.37	35.25	36.99	37.06
220	35.51	34.94	37.03	35.53	35.35	35.31	36.95	37.23
225	35.4	34.85	36.87	35.7	35.29	35.77	37.08	37.76
230	35.33	34.78	36.99	35.47	35.7	36.19	36.92	37.8
235	35.19	34.81	36.99	35.23	35.74	36.49	36.87	37.86
240	35.07	34.94	37.03	35.19	36.43	36.74	37.27	37.99
245	35.49	35.26	37.16	35.14	36.82	36.72	37.17	37.69
250	35.56	35.05	36.95	35.19	37.03	36.45	37.15	37.78
255	35.26	34.66	36.57	35.18	37.25	36.16	37.05	37.57
260	35.4	34.8	36.51	35.13	37.52	36.42	37.07	37.52
265	35.2	35.88	36.41	35.55	37.57	36.64	37.05	37.25
270	35.69	35.93	36.53	35.78	37.65	36.56	37.03	37.15
275	35.65	36.32	36.32	35.66	37.45	36.22	36.96	37.07
280	35.53	36.57	36.8	35.64	37.65	36.21	36.82	36.9
285	35.65	36.77	36.83	35.69	37.34	35.98	36.72	36.66
290	36.04	36.49	36.47	35.47	37.21	35.67	36.74	36.87
295	35.99	36.69	36.64	35.35	36.9	35.51	36.87	36.85
300	36.46	36.49	36.68	35.74	36.71	35.39	37.01	36.88
305	36.56	36.68	36.7	36.52	36.43	35.22	36.93	36.82
Fig.S9i
Time/min	Vehicle				P57 150 μg/kg
-60	37.67	35.56	36.31		35.62	36.24	36.18
-55	37.29	35.44	36.4		35.77	36.17	36.22
-50	37.26	35.4	36.45		35.64	35.73	36.8
-45	37.18	35.52	35.9		35.57	36.25	36.75
-40	36.93	35.8	35.86		36.09	36.01	36.67
-35	36.48	35.85	36.07		36.34	35.94	36.59
-30	36.26	35.54	35.8		36.52	36	36.73
-25	36.13	35.63	35.9		36.17	35.97	36.62
-20	36.34	35.85	35.81		36.95	35.78	36.62
-15	36.34	35.88	35.95		37.28	36.22	36.61
-10	36.06	35.98	36.09		37.28	36	36.59
-5	36.22	35.81	35.89		36.81	36.23	37.05
0	35.92	35.26	35.71		36.47	35.43	36.37
20	36.69	36.25	35.99		36.91	35.98	37.27
25	37.18	36.45	36.21		36.85	36.39	37.32
30	37.03	36.32	36.38		36.6	36.48	37.05
35	36.89	36.23	36.77		36.46	36.42	37.05
40	36.8	36.37	36.6		36.25	36.69	36.8
45	36.48	36.37	36.57		36.21	36.81	36.85
50	36.29	36.03	36.87		36.13	36.77	36.82
55	36.11	36.15	36.99		35.97	36.74	36.75
60	35.92	36.19	36.08		36.21	36.78	36.84
65	35.95	36.22	36.45		36.08	36.92	36.74
70	36.12	36.33	36.48		36.08	37.05	36.71
75	36.08	36.36	36.31		35.99	37.1	36.7
80	35.83	36.36	36.3		35.88	37.36	36.87
85	35.8	36.39	35.97		36.07	37.33	37.02
90	36.09	36.21	35.81		35.94	37.66	36.93
95	36.3	36.12	35.94		35.71	37.79	37.19
100	36.12	36.08	36.14		35.74	37.6	37.22
105	36.09	36.1	35.74		35.84	37.72	37.2
110	35.89	36.31	35.99		35.79	37.76	37.26
115	35.77	36.42	35.8		35.77	37.81	37.35
120	35.84	36.34	36		35.99	37.73	37.47
125	36.04	36.6	36.19		36.06	37.75	37.38
130	36.11	36.24	36.3		36.02	38.23	37.38
135	36.07	36.12	36.28		35.98	38.22	37.52
140	35.96	36.07	36.61		35.95	38.24	37.9
145	35.88	36.04	36.77		35.75	38.3	37.9
150	35.66	35.9	36.57		35.74	38.16	37.9
155	35.56	36.04	36.71		35.63	38.03	37.3
160	35.75	36.14	36.61		35.51	37.8	37.54
165	35.93	35.97	36.24		35.63	37.81	37.73
170	35.93	35.85	36.67		35.86	37.71	37.97
175	35.88	35.98	36.56		35.96	37.66	38.21
180	35.66	35.99	36.54		35.86	37.88	38.07
185	35.59	36.13	36.46		35.48	37.97	37.96
190	35.52	35.75	36.31		35.4	38.24	38.1
195	35.45	35.74	36.23		35.45	38.23	38.1
200	35.44	35.72	36.27		35.6	38.08	37.81
205	35.5	36.1	36.43		35.51	38.33	37.89
210	35.48	36.3	36.03		35.93	37.78	37.87
215	35.52	36.37	36.8		35.9	37.9	37.54
220	35.51	36.41	36.58		35.7	37.92	37.31
225	35.89	36.37	37.05		35.69	37.73	37.41
230	36.06	36.31	36.97		35.69	37.7	37.49
235	36.68	36.3	36.78		35.6	37.78	37.17
240	37.01	36.26	36.69		35.59	37.76	37.04
245	37.29	36.27	36.75		35.78	37.89	36.69
250	37.45	36.31	36.85		36.09	37.73	36.78
255	37.65	36.26	36.82		36.81	37.76	36.63
260	38.08	36.08	36.58		37.49	38.06	36.8
265	37.91	35.86	37.15		37.61	37.84	36.88
270	38.1	35.8	37.11		37.73	37.81	36.99
275	38.11	35.8	37.5		37.81	37.75	36.75
280	37.95	35.81	37.59		37.93	37.71	36.96
285	38.11	35.94	37.74		37.6	37.85	36.61
290	37.21	36.03	37.99		37.07	37.69	36.67
295	37.17	35.97	37.44		37	37.63	36.74
300	36.89	35.97	37.34		36.73	37.38	36.85
305	36.6	36	37.46		36.71	37.54	36.62
Fig.S9j
Time（min）	Vehicle			p57
-60	37.45	36.73	37.67	36.45	36.51	37.2
-45	37.2	36.56	37.12	36.48	36.95	37.11
-30	37.32	36.57	36.89	37.08	36.6	37.06
-15	37.54	37.21	36.38	37.46	36.97	36.8
0	37.03	37.35	36.51	35.33	35.51	36.51
15	35.26	35.22	37.96	36.8	36.56	37.29
30	36.51	36.68	37.66	38.23	37.03	36.42
45	36.49	36.69	36.86	37.84	37.23	36.43
60	36.91	36.84	35.97	38.14	36.66	36.13
75	36.92	36.72	36.13	38.24	37.23	36
90	37.54	36.98	36.81	37.66	37.67	36.28
105	37.71	37.11	36.29	38.14	37.17	36.34
120	37.88	37.3	36.02	37.42	37.27	36.71
135	37.56	37.5	35.55	37.17	37.49	36.34
150	36.75	38.21	37.6	37.05	37.4	36.15
165	36.68	38.18	37.54	36.96	37.3	36.24
180	37.01	38.24	36.91	37.2	37.03	35.99
195	36.84	38.2	36.83	37.48	37.08	36.29
210	36.83	37.58	37.12	37.52	37.12	36.42
225	37.15	37.47	37.13	37.95	37.3	36.57
240	38.24	37.84	36.82	38.35	37.46	37.15
255	38.28	38.3	37.01	38.28	37.73	37.05
270	38.05	37.66	37.17	37.6	37.56	36.78
285	37.9	37.5	37.25	37.52	37.17	36.56
300	37.9	38.05	37.18	37.4	37.89	36.92
